# Supplementary material for: Phylogenetic structure of moth communities (Geometridae, Lepidoptera) along a complete rainforest elevational gradient in Papua New Guinea
Source: PLoS One. 2024 Aug 12;19(8):e0308698. doi: 10.1371/journal.pone.0308698 (PMC11318904; doi:10.1371/journal.pone.0308698)
Supplement: S1 File — (CSV) [file pone.0308698.s009.csv]

	PAGIB331_12_Sterrhinae_Rhodostrophiini_Symmacra_WGEOM131_200	PAGIB007_12_Sterrhinae_Rhodostrophiini_Symmacra_WGEOM035_1700	LNAUS728_12_Sterrhinae_Rhodostrophiini_Pseuderythrolophus_WGEOM006_200	LNAUS783_12_Sterrhinae_Scopulini_Zythos_WGEOM018_200	PAGIB688_12_Sterrhinae_Scopulini_Problepsis_WGEOM305_1200	PAGIB715_12_Sterrhinae_Scopulini_Problepsis_WGEOM305_a_700	PAGIB736_12_Sterrhinae_Scopulini_Problepsis_WGEOM303_2200	LNAUS731_12_Sterrhinae_Scopulini_Problepsis_WGEOM016_200	PAGIB703_12_Sterrhinae_Scopulini_Problepsis_WGEOM303_a_1700	PAGIB144_12_Sterrhinae_Scopulini_Scopula_WGEOM042_1200	PAGIB361_12_Sterrhinae_Scopulini_Scopula_WGEOM137_200	PAGIB1116_12_Sterrhinae_Scopulini_Scopula_WGEOM445_c_1200	PAGIB1093_12_Sterrhinae_Scopulini_Scopula_WGEOM445_1700	PAGIB1114_12_Sterrhinae_Scopulini_Scopula_WGEOM445_b_1200	PAGIB1099_12_Sterrhinae_Scopulini_Scopula_WGEOM131_b_1700	PAGIB345_12_Sterrhinae_Scopulini_Scopula_WGEOM131_a_200	PAGIB354_12_Sterrhinae_Scopulini_Scopula_WGEOM131_c_200	PAGIB1117_12_Sterrhinae_Cosymbiini_Semaeopus_WGEOM445_a_1200	PAGIB362_12_Sterrhinae_Cosymbiini_Ptochophyle_WGEOM134_200	PAGIB314_12_Sterrhinae_Cosymbiini_Ptochophyle_WGEOM134_a_1200	LNAUS720_12_Sterrhinae_Cosymbiini_Chrysocraspeda_WGEOM186_1200	LNAUS756_12_Sterrhinae_Cosymbiini_Chrysocraspeda_WGEOM119_200	LNAUS757_12_Sterrhinae_Cosymbiini_Chrysocraspeda_WGEOM120_700	LNAUS718_12_Sterrhinae_Cosymbiini_Chrysocraspeda_WGEOM180_200	LNAUS719_12_Sterrhinae_Cosymbiini_Chrysocraspeda_WGEOM180_a_1200	PAGIB741_12_Sterrhinae_Cosymbiini_Chrysocraspeda_WGEOM277_1200	PAGIB645_12_Sterrhinae_Cosymbiini_Traminda_WGEOM317_1200	LNAUS854_12_Sterrhinae_Cosymbiini_Traminda_WGEOM286_700	LNAUS1007_12_Sterrhinae_Cosymbiini_Perixera_WGEOM709_200	LNAUS707_12_Sterrhinae_Cosymbiini_Perixera_WGEOM001_200	PAGIB358_12_Sterrhinae_Cosymbiini_Perixera_WGEOM129_200	LNAUS717_12_Sterrhinae_Cosymbiini_Perixera_WGEOM499_200	PAGIB1457_12_Sterrhinae_Cosymbiini_Perixera_WGEOM698_a_1200	LNAUS827_12_Sterrhinae_Cosymbiini_Perixera_WGEOM702_a_200	LNAUS936_12_Sterrhinae_Cosymbiini_Perixera_WGEOM788_1200	LNAUS935_12_Sterrhinae_Cosymbiini_Perixera_WGEOM278_2200	PAGIB1420_12_Sterrhinae_Cosymbiini_Cyclophora_WGEOM373_a_200	LNAUS826_12_Sterrhinae_Cosymbiini_Cyclophora_WGEOM641_b_1200	PAGIB1460_12_Sterrhinae_Cosymbiini_Cyclophora_WGEOM700_1200	PAGIB487_12_Sterrhinae_Cosymbiini_Cyclophora_WGEOM253_a_1200	PAGIB496_12_Sterrhinae_Cosymbiini_Cyclophora_WGEOM253_700	LNAUS825_12_Sterrhinae_Cosymbiini_Cyclophora_WGEOM702_1200	PAGIB1479_12_Sterrhinae_Cosymbiini_Cyclophora_WGEOM698_200	LNAUS721_12_Sterrhinae_Cosymbiini_Cyclophora_WGEOM237_1200	PAGIB438_12_Sterrhinae_Cosymbiini_Cyclophora_WGEOM237_a_700	PAGIB850_12_Sterrhinae_Cosymbiini_Cyclophora_WGEOM499_a_1200	PAGIB1669_12_Sterrhinae_Cosymbiini_Cyclophora_WGEOM618_2700	PAGIB1714_12_Sterrhinae_Cosymbiini_Cyclophora_WGEOM618_a_2200	PAGIB504_12_Sterrhinae_Cosymbiini_Cyclophora_WGEOM254_200
200	1	1	1	1	0	0	0	1	0	1	1	0	0	0	1	1	1	0	1	0	0	1	0	1	0	0	0	0	1	1	1	1	0	1	0	0	1	0	1	0	1	1	1	1	0	0	1	0	1
700	1	1	1	1	1	1	0	1	1	1	1	0	0	0	1	0	0	0	1	0	0	0	1	0	0	1	1	1	0	1	0	1	0	0	0	1	0	0	1	1	1	1	1	1	1	0	0	0	1
1200	1	1	1	1	1	0	1	1	0	1	1	1	0	1	1	0	0	1	1	1	1	0	0	0	1	1	1	1	0	1	0	1	1	0	1	1	0	1	1	1	0	1	1	1	0	1	0	1	0
1700	1	1	0	0	0	0	1	0	1	1	0	0	1	0	1	0	0	0	0	0	0	0	0	0	1	0	0	1	0	0	0	0	1	0	0	1	1	0	0	1	0	0	0	0	0	1	0	1	0
2200	0	0	0	0	0	0	1	0	0	1	0	0	1	0	0	0	0	0	0	0	0	0	0	0	1	0	0	0	0	0	0	0	1	0	0	1	0	0	0	0	0	0	0	0	0	0	0	1	1
2700	0	0	0	0	0	0	0	0	0	0	0	0	0	0	0	0	0	0	0	0	0	0	0	0	0	0	0	0	0	0	0	0	0	0	0	0	0	1	0	0	0	0	0	0	0	0	1	1	0
3200	0	0	0	0	0	0	0	0	0	0	0	0	0	0	0	0	0	0	0	0	0	0	0	0	0	0	0	0	0	0	0	0	0	0	0	0	0	0	0	0	0	0	0	0	0	0	1	0	0
3700	0	0	0	0	0	0	0	0	0	0	0	0	0	0	0	0	0	0	0	0	0	0	0	0	0	0	0	0	0	0	0	0	0	0	0	0	0	0	0	0	0	0	0	0	0	0	0	0	0
[truncated: 555 more columns]
