# Supplementary material for: Phylogenetic structure of moth communities (Geometridae, Lepidoptera) along a complete rainforest elevational gradient in Papua New Guinea
Source: PLoS One. 2024 Aug 12;19(8):e0308698. doi: 10.1371/journal.pone.0308698 (PMC11318904; doi:10.1371/journal.pone.0308698)
Supplement: S2 File — (NEX) [file pone.0308698.s010.nex]

#NEXUS
begin taxa;
	dimensions ntax=604;
	taxlabels
		PAGIB331_12_Sterrhinae_Rhodostrophiini_Symmacra_WGEOM131_200
		PAGIB007_12_Sterrhiinae_Rhodostrophiini_Symmacra_WGEOM035_1700
		LNAUS728_12_Sterrhinae_Rhodostrophiini_Pseuderythrolophus_WGEOM006_200
		LNAUS783_12_Sterrhinae_Scopulini_Zythos_WGEOM018_200
		PAGIB688_12_Sterrhinae_Scopulini_Problepsis_WGEOM305_1200
		PAGIB715_12_Sterrhinae_Scopulini_Problepsis_WGEOM305_a_700
		PAGIB736_12_Sterrhinae_Scopulini_Problepsis_WGEOM303_2200
		LNAUS731_12_Sterrhinae_Scopulini_Problepsis_WGEOM016_200
		PAGIB703_12_Sterrhinae_Scopulini_Problepsis_WGEOM303_a_1700
		PAGIB144_12_Sterrhinae_Scopulini_Scopula_WGEOM042_1200
		PAGIB361_12_Sterrhinae_Scopulini_Scopula_WGEOM137_200
		PAGIB1116_12_Sterrhinae_Scopulini_Scopula_WGEOM445_c_1200
		PAGIB1093_12_Sterrhinae_Scopulini_Scopula_WGEOM445_1700
		PAGIB1114_12_Sterrhinae_Scopulini_Scopula_WGEOM445_b_1200
		PAGIB1099_12_Sterrhinae_Scopulini_Scopula_WGEOM131_b_1700
		PAGIB345_12_Sterrhinae_Scopulini_Scopula_WGEOM131_a_200
		PAGIB354_12_Sterrhinae_Scopulini_Scopula_WGEOM131_c_200
		PAGIB1117_12_Sterrhinae_Cosymbiini_Semaeopus_WGEOM445_a_1200
		PAGIB362_12_Sterrhinae_Cosymbiini_Ptochophyle_WGEOM134_200
		PAGIB314_12_Sterrhinae_Cosymbiini_Ptochophyle_WGEOM134_a_1200
		LNAUS720_12_Sterrhinae_Cosymbiini_Chrysocraspeda_WGEOM186_1200
		LNAUS756_12_Sterrhinae_Cosymbiini_Chrysocraspeda_WGEOM119_200
		LNAUS757_12_Sterrhinae_Cosymbiini_Chrysocraspeda_WGEOM120_700
		LNAUS718_12_Sterrhinae_Cosymbiini_Chrysocraspeda_WGEOM180_200
		LNAUS719_12_Sterrhinae_Cosymbiini_Chrysocraspeda_WGEOM180_a_1200
		PAGIB741_12_Sterrhinae_Cosymbiini_Chrysocraspeda_WGEOM277_1200
		PAGIB645_12_Sterrhinae_Cosymbiini_Traminda_WGEOM317_1200
		LNAUS854_12_Sterrhinae_Cosymbiini_Traminda_WGEOM286_700
		LNAUS1007_12_Sterrhinae_Cosymbiini_Perixera_WGEOM709_200
		LNAUS707_12_Sterrhinae_Cosymbiini_Perixera_WGEOM001_200
		PAGIB358_12_Sterrhinae_Cosymbiini_Perixera_WGEOM129_200
		LNAUS717_12_Sterrhinae_Cosymbiini_Perixera_WGEOM499_200
		PAGIB1457_12_Sterrhinae_Cosymbiini_Perixera_WGEOM698_a_1200
		LNAUS827_12_Sterrhinae_Cosymbiini_Perixera_WGEOM702_a_200
		LNAUS936_12_Sterrhinae_Cosymbiini_Perixera_WGEOM788_1200
		LNAUS935_12_Sterrhinae_Cosymbiini_Perixera_WGEOM278_2200
		PAGIB1420_12_Sterrhinae_Cosymbiini_Cyclophora_WGEOM373_a_200
		LNAUS826_12_Sterrhinae_Cosymbiini_Cyclophora_WGEOM641_b_1200
		PAGIB1460_12_Sterrhinae_Cosymbiini_Cyclophora_WGEOM700_1200
		PAGIB487_12_Sterrhinae_Cosymbiini_Cyclophora_WGEOM253_a_1200
		PAGIB496_12_Sterrhinae_Cosymbiini_Cyclophora_WGEOM253_700
		LNAUS825_12_Sterrhinae_Cosymbiini_Cyclophora_WGEOM702_1200
		PAGIB1479_12_Sterrhinae_Cosymbiini_Cyclophora_WGEOM698_200
		LNAUS721_12_Sterrhinae_Cosymbiini_Cyclophora_WGEOM237_1200
		PAGIB438_12_Sterrhinae_Cosymbiini_Cyclophora_WGEOM237_a_700
		PAGIB850_12_Sterrhinae_Cosymbiini_Cyclophora_WGEOM499_a_1200
		PAGIB1669_12_Sterrhinae_Cosymbiini_Cyclophora_WGEOM618_2700
		PAGIB1714_12_Sterrhinae_Cosymbiini_Cyclophora_WGEOM618_a
		PAGIB504_12_Sterrhinae_Cosymbiini_Cyclophora_WGEOM254_200
		LNAUS951_12_Sterrhinae_Cosymbiini_Cyclophora_WGEOM539_2200
		LNAUS932_12_Sterrhinae_Cosymbiini_Cyclophora_WGEOM792_2200
		LNAUS933_12_Sterrhinae_Cosymbiini_Cyclophora_WGEOM792_a_1700
		LNAUS924_12_Oenochrominae_unassign_Nearcha_WGEOM778_a_2200
		PAGIB1365_12_Oenochrominae_unassign_Lissomma_WGEOM381_1700
		LNAUS851_12_Oenochrominae_unassign_Sarcinodes_WGEOM219_700
		PAGIB478_12_Oenochrominae_unassign_Sarcinodes_WGEOM259_1200
		PAGIB798_12_Oenochrominae_unassign_Parepisparis_WGEOM262_1200
		PAGIB938_12_Oenochrominae_unassign_Trotogonia_WGEOM262_a_1200
		PAGIB885_12_Oenochrominae_unassign_Trotogonia_WGEOM493_2200
		PAGIB1901_12_Oenochrominae_unassign_Trotogonia_WGEOM544_2700
		PAGIB1869_12_Oenochrominae_unassign_Trotogonia_WGEOM554_1700
		PAGIB951_12_Oenochrominae_unassign_Trotogonia_WGEOM477_2700
		LNAUS931_12_Larentiinae_Trichopterygini_Sauris_WGEOM794_a_1700
		LNAUS747_12_Larentiinae_Trichopterygini_Sauris_WGEOM358_a_2200
		LNAUS745_12_Larentiinae_Trichopterygini_Sauris_WGEOM358_b_700
		LNAUS941_12_Larentiinae_Trichopterygini_Hypocometa_WGEOM794_2200
		PAGIB1804_12_Larentiinae_Trichopterygini_Hypocometa_WGEOM569_1700
		PAGIB1809_12_Larentiinae_Trichopterygini_Hypocometa_WGEOM569_a_3200
		PAGIB1810_12_Larentiinae_Trichopterygini_Hypocometa_WGEOM569_b_3200
		PAGIB1449_12_Larentiinae_Perizomini_Perizoma_WGEOM367_b_1200
		PAGIB1382_12_Larentiinae_Perizomini_Perizoma_WGEOM367_c_1200
		PAGIB1421_12_Larentiinae_Perizomini_Perizoma_WGEOM367_200
		PAGIB1445_12_Larentiinae_Perizomini_Perizoma_WGEOM367_a_2200
		PAGIB1061_12_Larentiinae_Asthenini_Sterrhochaeta_WGEOM436_1200
		LNAUS926_12_Larentiinae_Cassymini_Paradetis_WGEOM782_1200
		LNAUS746_12_Larentiinae_unassign_Acrotomodes_WGEOM358_c_2700
		PAGIB737_12_Larentiinae_Euphyiini_Euphyia_WGEOM276_1200
		PAGIB1660_12_Larentiinae_Euphyiini_Oligopleura_WGEOM632_2200
		PAGIB1732_12_Larentiinae_Euphyiini_Oligopleura_WGEOM575_3200
		PAGIB1557_12_Larentiinae_Euphyiini_Oligopleura_WGEOM665_3200
		PAGIB1466_12_Larentiinae_Larentiini_Ennada_WGEOM696_2700
		PAGIB1196_12_Larentiinae_Operophterini_Operophtera_WGEOM407_2200
		PAGIB1553_12_Larentiinae_Operophterini_Epirrita_WGEOM661_2700
		PAGIB1540_12_Larentiinae_Operophterini_Epirrita_WGEOM661_a_2700
		PAGIB1533_12_Larentiinae_Scotopterygini_Scotopteryx_WGEOM674_2700
		PAGIB743_12_Larentiinae_unassign_Distoneura_WGEOM276_a_1200
		LNAUS752_12_Larentiinae_Cidariini_Ecliptopera_WGEOM285_1200
		PAGIB357_12_Larentiinae_Cidariini_cliptopera_WGEOM125_a_200
		LNAUS841_12_Larentiinae_Xanthorhoini_Visiana_WGEOM725_b_1200
		PAGIB1941_12_Larentiinae_Xanthorhoini_Crasilogia_WGEOM537_a_2200
		PAGIB1900_12_Larentiinae_Xanthorhoini_Crasilogia_WGEOM538_2700
		PAGIB855_12_Larentiinae_Xanthorhoini_Crasilogia_WGEOM492_1700
		LNAUS940_12_Larentiinae_Xanthorhoini_Crasilogia_WGEOM783_2200
		PAGIB1936_12_Larentiinae_Xanthorhoini_Crasilogia_WGEOM537_2200
		LNAUS839_12_Larentiinae_Hydriomenini_Perizoma_WGEOM725_200
		LNAUS1044_12_Larentiinae_Hydriomenini_Perizoma_WGEOM725_a_200
		LNAUS916_12_Larentiinae_Hydriomenini_Pterocypha_WGEOM764_2200
		LNAUS939_12_Larentiinae_Hydriomenini_Nebula_WGEOM785_3200
		PAGIB1558_12_Larentiinae_Hydriomenini_Perizoma_WGEOM676_a_3200
		PAGIB1518_12_Larentiinae_Hydriomenini_Perizoma_WGEOM676_2700
		PAGIB1561_12_Larentiinae_Hydriomenini_Perizoma_WGEOM676_b_3200
		LNAUS917_12_Larentiinae_Hydriomenini_Perizoma_WGEOM775_1200
		LNAUS918_12_Larentiinae_Hydriomenini_Perizoma_WGEOM775_a_1700
		PAGIB1459_12_Larentiinae_Hydriomenini_Perizoma_WGEOM694_2700
		PAGIB1470_12_Larentiinae_Hydriomenini_Perizoma_WGEOM694_a_3200
		PAGIB1430_12_Larentiinae_Melanthiini_Horisme_WGEOM364_700
		LNAUS993_12_Larentiinae_Eupitheciini_Parachaetolopha_WGEOM515_1200
		LNAUS994_12_Larentiinae_Eupitheciini_Parachaetolopha_WGEOM515_a_2700
		LNAUS996_12_Larentiinae_Eupitheciini_Parachaetolopha_WGEOM515_b_3200
		LNAUS997_12_Larentiinae_Eupitheciini_Parachaetolopha_WGEOM515_c_3200
		LNAUS990_12_Larentiinae_Eupitheciini_Zalissolepis_WGEOM514_1200
		PAGIB1828_12_Larentiinae_Eupitheciini_Papuarisme_WGEOM565_2200
		PAGIB1824_12_Larentiinae_Eupitheciini_Papuarisme_WGEOM583_3700
		PAGIB1018_12_Larentiinae_Eupitheciini_Papuarisme_WGEOM457_1700
		PAGIB918_12_Larentiinae_Eupitheciini_Papuarisme_WGEOM484_1700
		PAGIB1730_12_Larentiinae_Eupitheciini_Papuarisme_WGEOM574_a_2700
		PAGIB1744_12_Larentiinae_Eupitheciini_Papuarisme_WGEOM577_3200
		PAGIB1793_12_Larentiinae_Eupitheciini_Papuarisme_WGEOM573_d_2700
		PAGIB1799_12_Larentiinae_Eupitheciini_Papuarisme_WGEOM573_b_2700
		PAGIB1723_12_Larentiinae_Eupitheciini_Papuarisme_WGEOM574_2700
		PAGIB1798_12_Larentiinae_Eupitheciini_Papuarisme_WGEOM573_a_2700
		PAGIB1808_12_Larentiinae_Eupitheciini_Papuarisme_WGEOM573_3200
		PAGIB1816_12_Larentiinae_Eupitheciini_Papuarisme_WGEOM573_c_3200
		PAGIB797_12_Larentiinae_Eupitheciini_Ziridava_WGEOM271_1200
		LNAUS741_12_Larentiinae_Eupitheciini_Ziridava_WGEOM050_700
		PAGIB1897_12_Larentiinae_Eupitheciini_Ziridava_WGEOM536_2700
		PAGIB1938_12_Larentiinae_Eupitheciini_Ziridava_WGEOM536_b_2200
		PAGIB1866_12_Larentiinae_Eupitheciini_Bosara_WGEOM555_a_1700
		PAGIB1107_12_Larentiinae_Eupitheciini_Calluga_WGEOM429_1700
		PAGIB1872_12_Larentiinae_Eupitheciini_Calluga_WGEOM673_2700
		PAGIB1870_12_Larentiinae_Eupitheciini_Calluga_WGEOM555_b_1700
		PAGIB1871_12_Larentiinae_Eupitheciini_Calluga_WGEOM552_1700
		PAGIB1419_12_Larentiinae_Eupitheciini_Gymnoscelis_WGEOM364_a_200
		PAGIB993_12_Larentiinae_Eupitheciini_Gymnoscelis_WGEOM467_b_1200
		PAGIB1076_12_Larentiinae_Eupitheciini_Gymnoscelis_WGEOM437_1700
		PAGIB939_12_Larentiinae_Eupitheciini_Gymnoscelis_WGEOM467_a_1200
		PAGIB1095_12_Larentiinae_Eupitheciini_Gymnoscelis_WGEOM420_1700
		LNAUS760_12_Larentiinae_Eupitheciini_Gymnoscelis_WGEOM467_1700
		PAGIB1847_12_Larentiinae_Eupitheciini_Gymnoscelis_WGEOM555_2700
		LNAUS754_12_Larentiinae_Eupitheciini_Chrysoclystis_WGEOM093_200
		PAGIB1067_12_Larentiinae_Eupitheciini_Chloroclystis_WGEOM439_2700
		PAGIB1805_12_Larentiinae_Eupitheciini_Chloroclystis_WGEOM439_a_1700
		PAGIB1795_12_Larentiinae_Eupitheciini_Pasiphila_WGEOM562_2700
		PAGIB1545_12_Larentiinae_Eupitheciini_Pasiphila_WGEOM677_2700
		PAGIB1516_12_Larentiinae_Eupitheciini_Eupithecia_WGEOM680_a_1200
		PAGIB1525_12_Larentiinae_Eupitheciini_Eupithecia_WGEOM680_2700
		PAGIB1888_12_Larentiinae_Eupitheciini_Pseudopolynesia_WGEOM518_1200
		PAGIB1903_12_Larentiinae_Eupitheciini_Spiloctenia_WGEOM536_a_2700
		PAGIB2024_13_Larentiinae_Eupitheciini_Eupithecia_WGEOM650_2700
		PAGIB1469_12_Larentiinae_Eupitheciini_Tripteridia_WGEOM697_3200
		PAGIB1549_12_Larentiinae_Eupitheciini_Tripteridia_WGEOM688_b_2700
		PAGIB1472_12_Larentiinae_Eupitheciini_Tripteridia_WGEOM697_a_3200
		PAGIB315_12_Larentiinae_Eupitheciini_Antimimistis_WGEOM125_1200
		PAGIB327_12_Larentiinae_Eupitheciini_Antimimistis_WGEOM125_b_700
		PAGIB1462_12_Larentiinae_Eupitheciini_Antimimistis_WGEOM695_2700
		PAGIB1569_12_Larentiinae_Eupitheciini_Antimimistis_WGEOM686_3200
		PAGIB1579_12_Larentiinae_Eupitheciini_Antimimistis_WGEOM688_a_2200
		LNAUS837_12_Desmobathrinae_Eumeleini_Eumelea_WGEOM141_200
		LNAUS761_12_Desmobathrinae_Eumeleini_Eumelea_WGEOM113_200
		PAGIB852_12_Desmobathrinae_Eumeleini_Eumelea_WGEOM506_1700
		LNAUS736_12_Desmobathrinae_Desmobathrini_Ozola_WGEOM055_200
		PAGIB020_12_Desmobathrinae_Desmobathrini_Ozola_WGEOM027_200
		PAGIB967_12_Desmobathrinae_Desmobathrini_Noreia_WGEOM481_1200
		PAGIB643_12_Desmobathrinae_Desmobathrini_Alex_WGEOM322_1200
		PAGIB940_12_Desmobathrinae_Desmobathrini_Ophiogramma_WGEOM468_2700
		PAGIB278_12_Desmobathrinae_Desmobathrini_Celerena_WGEOM076_200
		PAGIB790_12_Desmobathrinae_Desmobathrini_Celerena_WGEOM280_1200
		LNAUS767_12_Geometrinae_Ornithospilini_Ornithospila_WGEOM004_200
		PAGIB023_12_Geometrinae_Ornithospilini_Ornithospila_WGEOM029_200
		PAGIB1077_12_Geometrinae_Agathiini_Poecilasthena_WGEOM435_2700
		PAGIB1110_12_Geometrinae_Agathiini_Poecilasthena_WGEOM435_b_3200
		PAGIB1078_12_Geometrinae_Agathiini_Poecilasthena_WGEOM435_a_2700
		PAGIB1122_12_geometrinae_Agathiini_Poecilasthena_WGEOM435_c_2200
		PAGIB1126_12_Geometrinae_Agathiini_Poecilasthena_WGEOM435_d_2200
		PAGIB748_12_Geometrinae_Agathiini_Agathia_WGEOM104_a_1700
		PAGIB779_12_Geometrinae_Agathiini_Agathia_WGEOM281_200
		LNAUS822_12_Geometrinae_Agathiini_Agathia_WGEOM082_200
		PAGIB242_12_Geometrinae_Agathiini_Agathia_WGEOM104_b_200
		LNAUS1003_12_Geometrinae_Agathiini_Agathia_WGEOM705_200
		LNAUS1014_12_Geometrinae_Agathiini_Agathia_WGEOM706_200
		PAGIB221_12_Geometrinae_Agathiini_Agathia_WGEOM104_1200
		PAGIB1026_12_Geometrinae_Comibaenini_Protuliocnemis_WGEOM454_1700
		PAGIB1040_12_Geometrinae_Comibaenini_Protuliocnemis_WGEOM021_a_200
		PAGIB1401_12_Geometrinae_Geometrini_Tanaorhinus_WGEOM371_1700
		PAGIB1853_12_Geometrinae_Geometrini_Tanaorhinus_WGEOM553_1700
		PAGIB1944_12_Geometrinae_Geometrini_Argyrocosma_WGEOM126_a_1200
		PAGIB347_12_Geometrinae_Geometrini_Comostolodes_WGEOM126_200
		PAGIB022_12_Geometrinae_Geometrini_Comibaena_WGEOM026_200
		PAGIB267_12_Geometrinae_Geometrini_Camibaena_WGEOM065_1200
		PAGIB1895_12_Geometrinae_Geometrini_Crypsiphona_WGEOM533_2700
		PAGIB1650_12_Geometrinae_Geometrini_Leptoctenopsis_WGEOM629_2700
		PAGIB312_12_Geometrinae_Geometrini_Oenospila_WGEOM127_1200
		LNAUS874_12_Geometrinae_Geometrini_Dioscore_WGEOM189_700
		PAGIB1094_12_Geometrinae_Geometrini_Dioscore_WGEOM430_a_1700
		PAGIB195_12_Geometrinae_Geometrini_Dioscore_WGEOM057_200
		PAGIB486_12_Geometrinae_Geometrini_Dioscore_WGEOM250_a_1200
		PAGIB475_12_Geometrinae_Geometrini_Dioscore_WGEOM250_1700
		LNAUS811_12_Geometrinae_Geometrini_Dioscore_WGEOM173_1200
		LNAUS856_12_Geometrinae_Geometrini_Dioscore_WGEOM287_2200
		PAGIB837_12_Geometrinae_Geometrini_Dioscore_WGEOM274_1200
		PAGIB384_12_Geometrinae_Geometrini_Dioscore_WGEOM243_b_1700
		PAGIB1893_12_Geometrinae_Geometrini_Dioscore_WGEOM548_1700
		PAGIB447_12_Geometrinae_Geometrini_Dioscore_WGEOM234_700
		LNAUS758_12_Geometrinae_Geometrini_Cosmogonia_WGEOM122_1200
		PAGIB451_12_Geometrinae_Geometrini_Epipristis_WGEOM227_200
		LNAUS960_12_Geometrinae_Geometrini_Albinospila_WGEOM453_a_1700
		PAGIB1411_12_Geometrinae_Geometrini_Albinospila_WGEOM366_b_1200
		PAGIB281_12_Geometrinae_Geometrini_Albinospila_WGEOM064_200
		LNAUS1023_12_Geometrinae_Geometrini_Albinospila_WGEOM005_d_200
		LNAUS709_12_Geometrinae_Geometrini_Albinospila_WGEOM188_1700
		LNAUS722_12_Geometrinae_Geometrini_Albinospila_WGEOM005_115
		LNAUS1022_12_Geometrinae_Geometrini_Albinospila_WGEOM005_a_200
		LNAUS723_12_Geometrinae_Geometrini_Albinospila_WGEOM005_b_200
		PAGIB717_12_Geometrinae_Geometrini_Albinospila_WGEOM310_a_1200
		PAGIB711_12_Geometrinae_Geometrini_Albinospila_WGEOM310_1200
		LNAUS724_12_Geometrinae_Geometrini_Albinospila_WGEOM005_c_200
		PAGIB724_12_Geometrinae_Geometrini_Albinospila_WGEOM310_b_200
		LNAUS740_12_Geometrinae_Synchlorini_Tachyphyle_WGEOM139_b_1200
		PAGIB013_12_Geometrinae_Nemoriini_Eucyclodes_WGEOM036_200
		PAGIB1521_12_Geometrinae_Nemoriini_Eucyclodes_WGEOM663_1700
		PAGIB1594_12_Geometrinae_Nemoriini_Eucyclodes_WGEOM639_2700
		PAGIB224_12_Geometrinae_Nemoriini_Eucyclodes_WGEOM096_1700
		LNAUS775_12_Geometrinae_Nemoriini_Eucyclodes_WGEOM010_a_200
		LNAUS859_12_Geometrinae_Geometrini_Eucyclodes_WGEOM263_1200
		LNAUS773_12_Geometrinae_Nemoriini_Eucyclodes_WGEOM010_200
		PAGIB150_12_Geometrinae_Nemoriini_Eucyclodes_WGEOM045_1700
		PAGIB860_12_Geometrinae_Nemoriini_Eucyclodes_WGEOM045_d_2700
		PAGIB1446_12_Geometrinae_Nemoriini_Eucyclodes_WGEOM368_a_1200
		PAGIB471_12_Geometrinae_Nemoriini_Eucyclodes_WGEOM256_1700
		PAGIB485_12_Geometrinae_Nemoriini_Eucyclodes_WGEOM256_a_700
		PAGIB1405_12_Geometrinae_Nemoriini_Eucyclodes_WGEOM363_1700
		PAGIB1390_12_Geometrinae_Nemoriini_Eucyclodes_WGEOM368_2700
		PAGIB1621_12_Geometrinae_Nemoriini_Eucyclodes_WGEOM654_2200
		PAGIB1646_12_Geometrinae_Nemoriini_Eucyclodes_WGEOM630_2700
		PAGIB854_12_Geometrinae_Nemoriini_Eucyclodes_WGEOM501_a_1700
		PAGIB865_12_Geometrinae_Nemoriini_Eucyclodes_WGEOM372_a_1700
		PAGIB1346_12_Geometrinae_Nemoriini_Eucyclodes_WGEOM379_b_1700
		PAGIB901_12_Geometrinae_Nemoriini_Eucyclodes_WGEOM489_1700
		PAGIB1339_12_Geometrinae_Nemoriini_Eucyclodes_WGEOM379_a_1700
		PAGIB1344_12_Geometrinae_Nemoriini_Eucyclodes_WGEOM379_2700
		PAGIB1838_12_Geometrinae_Nemoriini_Eucyclodes_WGEOM559_1700
		PAGIB1655_12_Geometrinae_Nemoriini_Eucyclodes_WGEOM636_a_2200
		PAGIB2019_13_Geometrinae_Nemoriini_Eucyclodes_WGEOM636_2700
		PAGIB1417_12_Geometrinae_Nemoriini_Eucyclodes_WGEOM372_200
		PAGIB156_12_Geometrinae_Nemoriini_Eucyclodes_WGEOM045_e_1200
		PAGIB163_12_Geometrinae_Nemoriini_Eucyclodes_WGEOM045_b_200
		PAGIB160_12_Geometrinae_Nemoriini_Eucyclodes_WGEOM045_c_200
		PAGIB161_12_Geometrinae_Nemoriini_Eucyclodes_WGEOM045_a_200
		LNAUS805_12_Geometrinae_Nemoriini_Eucyclodes_WGEOM080_200
		LNAUS887_12_Geometrinae_Nemoriini_Eucyclodes_WGEOM207_1200
		LNAUS733_12_Geometrinae_Geometrini_Eucyclodes_WGEOM021_200
		LNAUS888_12_Geometrinae_Nemoriini_Eucyclodes_WGEOM207_a_1200
		PAGIB1391_12_Geometrinae_Nemoriini_Eucyclodes_WGEOM374_1700
		PAGIB1404_12_Geometrinae_Nemoriini_Eucyclodes_WGEOM374_b_1700
		PAGIB011_12_Geometrinae_Nemoriini_Eucyclodes_WGEOM032_1200
		PAGIB1396_12_Geometrinae_Nemoriini_Eucyclodes_WGEOM374_a_1700
		PAGIB1427_12_Geometrinae_Nemoriini_Eucyclodes_WGEOM374_c_2200
		LNAUS890_12_Geometrinae_Pseudoterpnini_Absala_WGEOM212_700
		LNAUS892_12_Geometrinae_Pseudoterpnini_Microxydia_WGEOM382_2200
		PAGIB1341_12_Geometrinae_Pseudoterpnini_Microxydia_WGEOM382_a_2700
		LNAUS802_12_Geometrinae_Pseudoterpnini_Pingasa_WGEOM086_1700
		PAGIB266_12_Geometrinae_Pseudoterpnini_Pingasa_WGEOM069_1200
		PAGIB105_12_Geometrinae_Pseudoterpnini_Pingasa_WGEOM109_1200
		PAGIB274_12_Geometrinae_Pseudoterpnini_Pingasa_WGEOM058_1200
		PAGIB1062_12_Geometrinae_Pseudoterpnini_Psilotagma_WGEOM428_1200
		PAGIB1005_12_Geometrinae_Pseudoterpnini_Aeolochroma_WGEOM449_1700
		LNAUS1029_12_Geometrinae_Pseudoterpnini_Aeolochroma_WGEOM014_a_200
		LNAUS780_12_Geometrinae_Pseudoterpnini_Aeolochroma_WGEOM014_200
		PAGIB1364_12_Geometrinae_Pseudoterpnini_Aeolochroma_WGEOM378_1700
		PAGIB1610_12_Geometrinae_Pseudoterpnini_Aeolochroma_WGEOM642_3200
		PAGIB110_12_Geometrinae_Pseudoterpnini_Aeolochroma_WGEOM106_b_200
		PAGIB118_12_Geometrinae_Pseudoterpnini_Aeolochroma_WGEOM106_a_700
		PAGIB252_12_Geometrinae_Pseudoterpnini_Aeolochroma_WGEOM102_a_200
		PAGIB109_12_Geometrinae_Pseudoterpnini_Aeolochroma_WGEOM102_200
		PAGIB858_12_Geometrinae_Pseudoterpnini_Aeolochroma_WGEOM106_1700
		LNAUS739_12_Geometrinae_Dysphaniini_Dysphania_WGEOM139_a_200
		LNAUS715_12_Geometrinae_Thalassodini_Pelagodes_WGEOM079_a_1200
		LNAUS714_12_Geometrinae_Thalassodini_Pelagodes_WGEOM079_1700
		LNAUS798_12_Geometrinae_Thalassodini_Pelagodes_WGEOM024_a_1700
		PAGIB244_12_Geometrinae_Thalassodini_Thalassodes_WGEOM103_200
		PAGIB265_12_Geometrinae_Thalassodini_Thalassodes_WGEOM103_b_1200
		PAGIB501_12_Geometrinae_Thalassodini_Thalassodes_WGEOM257_200
		LNAUS796_12_Geometrinae_Thalassodini_Thalassodes_WGEOM024_200
		PAGIB829_12_Geometrinae_Thalassodini_Thalassodes_WGEOM261_200
		LNAUS1012_12_Geometrinae_Comostoloni_Strepsichlora_WGEOM740_1200
		LNAUS833_12_Geometrinae_Comostoloni_Strepsichlora_WGEOM740_a_1200
		PAGIB770_12_Geometrinae_Jodiini_Anisozyga_WGEOM279_700
		PAGIB186_12_Geometrinae_Jodiini_Jodis_WGEOM056_1200
		PAGIB200_12_Geometrinae_Jodiini_Jodis_WGEOM056_b_200
		PAGIB191_12_Geometrinae_Jodiini_Jodis_WGEOM056_a_1200
		PAGIB802_12_Geometrinae_Jodiini_Jodis_WGEOM268_1200
		LNAUS919_12_Geometrinae_Hemitheini_Maxates_WGEOM769_2200
		LNAUS930_12_Geometrinae_Hemitheini_Maxates_WGEOM777_2200
		PAGIB001_12_Geometrinae_Hemitheini_Maxates_WGEOM272_1200
		PAGIB1595_12_Geometrinae_Hemitheini_Maxates_WGEOM641_a_2700
		PAGIB1628_12_Geometrinae_Hemitheini_Maxates_WGEOM641_2200
		LNAUS828_12_Geometrinae_Hemitheini_Hemithea_WGEOM094_200
		LNAUS701_12_Geometrinae_Hemitheini_Hemithea_WGEOM704_200
		LNAUS703_12_Geometrinae_Hemitheini_Hemithea_WGEOM098_200
		PAGIB723_12_Geometrinae_Hemitheini_Metallochlora_WGEOM210_700
		LNAUS834_12_Geometrinae_Hemitheini_Metallochlora_WGEOM118_200
		PAGIB663_12_Geometrinae_Hemitheini_Metallochlora_WGEOM321_700
		LNAUS836_12_Geometrinae_Hemitheini_Metallochlora_WGEOM118_a_1200
		LNAUS885_12_Geometrinae_Hemitheini_Metallochlora_WGEOM089_200
		PAGIB644_12_Geometrinae_Hemitheini_Agathiopsis_WGEOM313_1200
		LNAUS769_12_Geometrinae_Hemitheini_Agathiopsis_WGEOM008_200
		LNAUS903_12_Geometrinae_Hemitheini_Agathiopsis_WGEOM068_1700
		PAGIB098_12_Geometrinae_Hemitheini_Alloeopage_WGEOM085_1200
		PAGIB341_12_Geometrinae_Hemitheini_Berta_WGEOM124_b_200
		PAGIB328_12_Geometrinae_Hemitheini_Berta_WGEOM123_200
		LNAUS742_12_Geometrinae_Hemitheini_Berta_WGEOM295_200
		PAGIB338_12_Geometrinae_Hemitheini_Berta_WGEOM124_a_200
		PAGIB334_12_Geometrinae_Hemitheini_Berta_WGEOM124_700
		PAGIB375_12_Geometrinae_Hemitheini_Berta_WGEOM123_a_1200
		PAGIB948_12_Geometrinae_Hemitheini_Comostola_WGEOM471_c_2700
		PAGIB942_12_Geometrinae_Hemitheini_Comostola_WGEOM471_1700
		PAGIB976_12_Geometrinae_Hemitheini_Comostola_WGEOM472_2200
		PAGIB970_12_Geometrinae_Hemitheini_Comostola_WGEOM471_b_1200
		PAGIB1389_12_Geometrinae_Hemitheini_Comostola_WGEOM370_2700
		PAGIB968_12_Geometrinae_Hemitheini_Comostola_WGEOM471_a_2200
		PAGIB944_12_Geometrinae_Hemitheini_Comostola_WGEOM465_a_1700
		PAGIB1642_12_Geometrinae_Hemitheini_Comostola_WGEOM637_2700
		PAGIB2021_13_Geometrinae_Hemitheini_Comostola_WGEOM465_2200
		PAGIB285_12_Geometrinae_Hemitheini_Comostola_WGEOM074_200
		PAGIB012_12_Geometrinae_Hemitheini_Comostola_WGEOM033_1200
		PAGIB027_12_Geometrinae_Hemitheini_Comostola_WGEOM033_a_200
		PAGIB029_12_Geometrinae_Hemitheini_Comostola_WGEOM028_200
		PAGIB448_12_Geometrinae_Hemitheini_Comostola_WGEOM222_200
		PAGIB461_12_Geometrinae_Hemitheini_comostola_WGEOM222_a_2200
		PAGIB483_12_Geometrinae_Hemitheini_comostola_WGEOM252_700
		LNAUS725_12_Geometrinae_Hemitheini_Prasinocyma_WGEOM007_200
		LNAUS961_12_Geometrinae_Hemitheini_Prasinocyma_WGEOM366_a_1700
		PAGIB1450_12_Geometrinae_Hemitheini_Prasinocyma_WGEOM366_c_1200
		LNAUS749_12_Geometrinae_Hemitheini_Prasinocyma_WGEOM293_1700
		PAGIB955_12_Geometrinae_Hemitheini_Prasinocyma_WGEOM480_1700
		PAGIB974_12_Geometrinae_Hemitheini_Prasinocyma_WGEOM480_a_2200
		LNAUS949_12_Geometrinae_Hemitheini_Prasinocyma_WGEOM811_2700
		LNAUS1038_12_Geometrinae_Hemitheini_Prasinocyma_WGEOM293_a_1700
		PAGIB1012_12_Geometrinae_Hemitheini_Prasinocyma_WGEOM453_1700
		LNAUS929_12_Geometrinae_Hemitheini_Prasinocyma_WGEOM776_1700
		PAGIB308_12_Geometrinae_Hemitheini_Prasinocyma_WGEOM064_b_2200
		PAGIB1564_12_Geometrinae_Hemitheini_Prasinocyma_WGEOM672_3200
		PAGIB966_12_Geometrinae_Hemitheini_Prasinocyma_WGEOM479_2200
		PAGIB026_12_Geometrinae_Hemitheini_Prasinocyma_WGEOM031_200
		PAGIB282_12_Geometrinae_Hemitheini_Prasinocyma_WGEOM064_a_200
		PAGIB814_12_Geometrinae_Hemitheini_Prasinocyma_WGEOM264_a_700
		PAGIB845_12_Geometrinae_Hemitheini_Prasinocyma_WGEOM264_1200
		PAGIB378_12_Geometrinae_Hemitheini_Prasinocyma_WGEOM241_700
		PAGIB799_12_Geometrinae_Hemitheini_Prasinocyma_WGEOM275_1200
		LNAUS843_12_Geometrinae_Hemitheini_Prasinocyma_WGEOM292_2200
		PAGIB1709_12_Geometrinae_Hemitheini_Prasinocyma_WGEOM612_2200
		PAGIB1666_12_Geometrinae_Hemitheini_Prasinocyma_WGEOM612_a_1700
		PAGIB1807_12_Geometrinae_Hemitheini_Prasinocyma_WGEOM571_3200
		LNAUS842_12_Geometrinae_Hemitheini_Prasinocyma_WGEOM292_b_2200
		PAGIB1520_12_Geometrinae_Hemitheini_Prasinocyma_WGEOM663_a_2700
		LNAUS875_12_Geometrinae_Hemitheini_Prasinocyma_WGEOM189_b_1200
		LNAUS858_12_Geometrinae_Hemitheini_Prasinocyma_WGEOM287_a_1200
		PAGIB400_12_Geometrinae_Hemitheini_Prasinocyma_WGEOM243_a_700
		PAGIB411_12_Geometrinae_Hemitheini_Prasinocyma_WGEOM243_1200
		PAGIB1604_12_Geometrinae_Hemitheini_Prasinocyma_WGEOM638_2700
		PAGIB1342_12_Geometrinae_Hemitheini_Prasinocyma_WGEOM380_1700
		PAGIB1348_12_Geometrinae_Hemitheini_Prasinocyma_WGEOM383_a_2700
		LNAUS770_12_Geometrinae_Hemitheini_Prasinocyma_WGEOM009_200
		PAGIB1913_12_Geometrinae_Hemitheini_Prasinocyma_WGEOM548_d_1700
		PAGIB1230_12_Geometrinae_Hemitheini_Prasinocyma_WGEOM548_b_1700
		LNAUS1031_12_Geometrinae_Hemitheini_Prasinocyma_WGEOM292_a_1700
		PAGIB416_12_Geometrinae_Hemitheini_Prasinocyma_WGEOM242_1200
		PAGIB878_12_Geometrinae_Hemitheini_Prasinocyma_WGEOM505_a_2200
		LNAUS845_12_Geometrinae_Hemitheini_Prasinocyma_WGEOM298_1200
		PAGIB956_12_Geometrinae_Hemitheini_Prasinocyma_WGEOM463_1700
		PAGIB1340_12_Geometrinae_Hemitheini_Prasinocyma_WGEOM383_1700
		PAGIB1353_12_Geometrinae_Hemitheini_Prasinocyma_WGEOM383_b_1700
		LNAUS738_12_Geometrinae_Hemitheini_Prasinocyma_WGEOM139_200
		LNAUS831_12_Geometrinae_Hemitheini_Prasinocyma_WGEOM340_1700
		LNAUS876_12_Geometrinae_Hemitheini_Prasinocyma_WGEOM189_a_1700
		PAGIB1622_12_Geometrinae_Hemitheini_Prasinocyma_WGEOM638_a_2200
		PAGIB1065_12_Geometrinae_Hemitheini_Prasinocyma_WGEOM430_1700
		PAGIB853_12_Geometrinae_Hemitheini_Prasinocyma_WGEOM505_2700
		LNAUS776_12_Ennominae_Gonodontini_Xylinophylla_WGEOM012_200
		PAGIB1791_12_Ennominae_Gonodontini_Xylinophylla_WGEOM097_1200
		PAGIB1899_12_Ennominae_Ennomini_Henicovalva_WGEOM528_2700
		PAGIB654_12_Ennominae_Campaeini_Hylaea_WGEOM312_1200
		PAGIB388_12_Ennominae_Lithinini_Nadagara_WGEOM245_1200
		LNAUS852_12_Ennominae_Baptini_Parasynegia_WGEOM039_1200
		LNAUS853_12_Ennominae_Baptini_Parasynegia_WGEOM039_a_1200
		LNAUS789_12_Ennominae_Baptini_Lomographa_WGEOM022_200
		PAGIB713_12_Ennominae_Baptini_Lomographa_WGEOM300_a_700
		LNAUS791_12_Ennominae_Baptini_Lomographa_WGEOM300_1700
		PAGIB696_12_Ennominae_Baptini_Lomographa_WGEOM300_b_1200
		PAGIB273_12_Ennominae_Baptini_Lomographa_WGEOM077_a_1200
		PAGIB279_12_Ennominae_Baptini_Lomographa_WGEOM077_200
		PAGIB319_12_Ennominae_Baptini_Lomographa_WGEOM135_1700
		PAGIB1837_12_Ennominae_Baptini_Lomographa_WGEOM551_2700
		PAGIB1868_12_Ennominae_Baptini_Lomographa_WGEOM551_a_3200
		LNAUS982_12_Ennominae_Baptini_Borbacha_WGEOM513_1700
		PAGIB1814_12_Ennominae_Baptini_Borbacha_WGEOM566_1700
		PAGIB223_12_Ennominae_Baptini_Bulonga_WGEOM095_1200
		PAGIB1675_12_Ennominae_Baptini_Eurychoria_WGEOM621_2700
		PAGIB1148_12_Ennominae_Baptini_Synegia_WGEOM425_2700
		PAGIB804_12_Ennominae_Baptini_Synegia_WGEOM267_1200
		LNAUS971_12_Ennominae_Baptini_Synegia_WGEOM513_a_1700
		LNAUS989_12_Ennominae_Baptini_Synegia_WGEOM513_b_3200
		LNAUS987_12_Ennominae_Baptini_Synegia_WGEOM513_c_1200
		PAGIB1187_12_Ennominae_Baptini_Synegia_WGEOM425_a_2200
		PAGIB1100_12_Ennominae_Baptini_Synegia_WGEOM440_a_1700
		PAGIB842_12_Ennominae_Baptini_Synegia_WGEOM267_a_1200
		PAGIB1672_12_Ennominae_Baptini_Synegia_WGEOM617_2700
		PAGIB1071_12_Ennominae_Baptini_Synegia_WGEOM440_2700
		PAGIB1887_12_Ennominae_Baptini_Synegia_WGEOM525_1200
		PAGIB1906_12_Ennominae_Baptini_Synegia_WGEOM525_a_2700
		LNAUS872_12_Ennominae_Scopulini_Scopula_WGEOM196_1200
		LNAUS711_12_Ennominae_Plutodini_Plutodes_WGEOM030_1200
		PAGIB1922_12_Ennominae_Plutodini_Plutodes_WGEOM529_1700
		PAGIB1919_12_Ennominae_Plutodini_Plutodes_WGEOM318_a_1700
		PAGIB904_12_Ennominae_Plutodini_Plutodes_WGEOM318_1700
		PAGIB1637_12_Ennominae_Triphosini_Tolmera_WGEOM651_b_2200
		PAGIB1527_12_Ennominae_Triphosini_Tolmera_WGEOM678_2700
		PAGIB1598_12_Ennominae_Triphosini_Tolmera_WGEOM651_a_2700
		PAGIB1542_12_Ennominae_Triphosini_Tolmera_WGEOM692_2700
		PAGIB1546_12_Ennominae_Triphosini_Tolmera_WGEOM692_a_2700
		PAGIB1559_12_Ennominae_Triphosini_Tolmera_WGEOM660_3200
		PAGIB1590_12_Ennominae_Triphosini_Tolmera_WGEOM655_2700
		PAGIB958_12_Ennominae_Apeirini_Apeira_WGEOM481_a_1700
		LNAUS923_12_Ennominae_Hypochrosini_Genusa_WGEOM778_1200
		LNAUS1002_12_Ennominae_Hypochrosini_Capasa_WGEOM728_200
		LNAUS866_12_Ennominae_Hypochrosini_Capasa_WGEOM003_200
		PAGIB1829_12_Ennominae_Hypochrosini_Corymica_WGEOM568_2200
		PAGIB427_12_Ennominae_Hypochrosini_Fascellina_WGEOM194_a_1200
		LNAUS869_12_Ennominae_Hypochrosini_Fascellina_WGEOM194_200
		PAGIB296_12_Ennominae_Hypochrosini_Fascellina_WGEOM067_200
		PAGIB887_12_Ennominae_Caberini_Neazata_WGEOM502_2200
		PAGIB1890_12_Ennominae_Caberini_Hyperythra_WGEOM543_1700
		PAGIB368_12_Ennominae_Caberini_Petelia_WGEOM019_b_200
		LNAUS786_12_Ennominae_Caberini_Petelia_WGEOM019_a_200
		LNAUS788_12_Ennominae_Caberini_Petelia_WGEOM019_200
		PAGIB1917_12_Ennominae_Abraxini_Orthocabera_WGEOM542_1700
		PAGIB289_12_Ennominae_Cassymini_Heterostegane_WGEOM062_200
		PAGIB185_12_Ennominae_Cassymini_Hyperythra_WGEOM059_1200
		PAGIB1977_12_Ennominae_Cassymini_Peratophyga_WGEOM521_1700
		PAGIB906_12_Ennominae_Eutoeini_Lobocraspeda_WGEOM486_2700
		PAGIB915_12_Ennominae_Eutoeini_Lobocraspeda_WGEOM486_a_1700
		PAGIB1087_12_Ennominae_Eutoeini_Eutoea_WGEOM433_1200
		LNAUS880_12_Ennominae_Eutoeini_Luxiaria_WGEOM043_1200
		PAGIB1383_12_Ennominae_Eutoeini_Luxiaria_WGEOM360_1200
		LNAUS753_12_Ennominae_Eutoeini_Luxiaria_WGEOM117_200
		PAGIB694_12_Ennominae_Eutoeini_Luxiaria_WGEOM309_1700
		LNAUS920_12_Ennominae_Eutoeini_Nadagarodes_WGEOM316_1200
		PAGIB1830_12_Ennominae_Eutoeini_Nadagarodes_WGEOM563_2200
		PAGIB658_12_Ennominae_Eutoeini_Nadagarodes_WGEOM316_a_1700
		LNAUS815_12_Ennominae_Eutoeini_Nadagarodes_WGEOM115_1200
		PAGIB1857_12_Ennominae_Eutoeini_Nadagarodes_WGEOM491_1700
		PAGIB2015_13_Ennominae_Macariini_Oxymacaria_WGEOM049_1200
		LNAUS708_12_Ennominae_Macariini_Chiasmia_WGEOM002_200
		LNAUS710_12_Ennominae_Macariini_Chiasmia_WGEOM191_200
		LNAUS921_12_Ennominae_Macariini_Chiasmia_WGEOM239_1200
		PAGIB387_12_Ennominae_Macariini_Chiasmia_WGEOM244_1200
		LNAUS922_12_Ennominae_Macariini_Chiasmia_WGEOM765_2200
		PAGIB959_12_Ennominae_Macariini_Chiasmia_WGEOM475_1700
		PAGIB455_12_Ennominae_Boarmiini_Glaucina_WGEOM225_200
		PAGIB1086_12_Ennominae_Boarmiini_Casbia_WGEOM444_2700
		PAGIB1418_12_Ennominae_Boarmiini_Casbia_WGEOM373_200
		PAGIB1082_12_Ennominae_Boarmiini_Casbia_WGEOM446_b_1200
		PAGIB1085_12_Ennominae_Boarmiini_Casbia_WGEOM446_1700
		PAGIB859_12_Ennominae_Boarmiini_Casbia_WGEOM503_1200
		PAGIB380_12_Ennominae_Boarmiini_Chorodna_WGEOM247_1200
		PAGIB177_12_Ennominae_Boarmiini_Cleora_WGEOM037_b_200
		LNAUS762_12_Ennominae_Boarmiini_Cleora_WGEOM037_a_1200
		LNAUS763_12_Ennominae_Boarmiini_Cleora_WGEOM037_2200
		PAGIB690_12_Ennominae_Boarmiini_Cleora_WGEOM304_1200
		PAGIB313_12_Ennominae_Boarmiini_Cleora_WGEOM112_1200
		LNAUS878_12_Ennominae_Boarmiini_Cleora_WGEOM034_1700
		PAGIB714_12_Ennominae_Boarmiini_Cleora_WGEOM090_a_700
		PAGIB728_12_Ennominae_Boarmiini_Cleora_WGEOM302_200
		PAGIB210_12_Ennominae_Boarmiini_cleora_WGEOM061_200
		PAGIB1063_12_Ennominae_Boarmiini_Cleora_WGEOM438_1200
		PAGIB1127_12_Ennominae_Boarmiini_Cleora_WGEOM438_a_2200
		LNAUS963_12_Ennominae_Boarmiini_Cleora_WGEOM311_a_1200
		PAGIB646_12_Ennominae_Boarmiini_Cleora_WGEOM311_1200
		LNAUS902_12_Ennominae_Boarmiini_Cleora_WGEOM200_200
		PAGIB1189_12_Ennominae_Boarmiini_Cleora_WGEOM426_a_2200
		PAGIB1064_12_Ennominae_Boarmiini_Cleora_WGEOM426_1700
		PAGIB1073_12_Ennominae_Boarmiini_Cleora_WGEOM432_2700
		LNAUS973_12_Ennominae_Boarmiini_Hypomecis_WGEOM512_1200
		LNAUS863_12_Ennominae_Boarmiini_Hypomecis_WGEOM051_200
		PAGIB1009_12_Ennominae_Boarmiini_Hypomecis_WGEOM456_1700
		LNAUS909_12_Ennominae_Boarmiini_Amblychia_WGEOM248_1200
		PAGIB1363_12_Ennominae_Boarmiini_Milionia_WGEOM376_1700
		PAGIB1671_12_Ennominae_Boarmiini_Milionia_WGEOM615_2700
		PAGIB1711_12_Ennominae_Boarmiini_Milionia_WGEOM614_2200
		PAGIB1641_12_Ennominae_Boarmiini_Milionia_WGEOM634_2700
		PAGIB1654_12_Ennominae_Boarmiini_Milionia_WGEOM633_a_3200
		PAGIB1639_12_Ennominae_Boarmiini_Milionia_WGEOM633_2700
		PAGIB1657_12_Ennominae_Boarmiini_Milionia_WGEOM633_b_2200
		PAGIB695_12_Ennominae_Boarmiini_Paradromulia_WGEOM301_1200
		LNAUS1037_12_Ennominae_Boarmiini_Paradromulia_WGEOM306_200
		LNAUS808_12_Ennominae_Boarmiini_Paradromulia_WGEOM092_200
		LNAUS896_12_Ennominae_Boarmiini_Paradromulia_WGEOM284_1200
		LNAUS1010_12_Ennominae_Boarmiini_Paradromulia_WGEOM730_200
		PAGIB830_12_Ennominae_Boarmiini_Paradromulia_WGEOM273_200
		PAGIB831_12_Ennominae_Boarmiini_Paradromulia_WGEOM273_a_200
		LNAUS915_12_Ennominae_Boarmiini_Paradromulia_WGEOM763_1200
		PAGIB1588_12_Ennominae_Boarmiini_Paradromulia_WGEOM645_2700
		PAGIB1597_12_Ennominae_Boarmiini_Paradromulia_WGEOM645_a_2700
		LNAUS766_12_Ennominae_Boarmiini_Paradromulia_WGEOM178_2700
		PAGIB905_12_Ennominae_Boarmiini_Paradromulia_WGEOM487_a_1200
		PAGIB930_12_Ennominae_Boarmiini_Paradromulia_WGEOM487_2200
		LNAUS907_12_Ennominae_Boarmiini_Paradromulia_WGEOM291_b_2200
		PAGIB2023_13_Ennominae_Boarmiini_Paradromulia_WGEOM251_a_2200
		LNAUS772_12_Ennominae_Boarmiini_Paradromulia_WGEOM251_1200
		LNAUS948_12_Ennominae_Boarmiini_Paradromulia_WGEOM495_1200
		PAGIB1021_12_Ennominae_Boarmiini_Bracca_WGEOM451_1200
		PAGIB1589_12_Ennominae_Boarmiini_Bracca_WGEOM652_2700
		PAGIB389_12_Ennominae_Boarmiini_Callhistia_WGEOM246_1200
		PAGIB1359_12_Ennominae_Boarmiini_Eumilionia_WGEOM375_1700
		PAGIB1955_12_Ennominae_Boarmiini_Psilalcis_WGEOM524_2700
		LNAUS911_12_Ennominae_Boarmiini_Psilalcis_WGEOM462_1200
		PAGIB1587_12_Ennominae_Boarmiini_Psilalcis_WGEOM651_2700
		PAGIB1645_12_Ennominae_Boarmiini_Psilalcis_WGEOM627_2700
		PAGIB1638_12_Ennominae_Boarmiini_Psilalcis_WGEOM628_2700
		PAGIB1653_12_Ennominae_Boarmiini_Psilalcis_WGEOM627_a_1700
		PAGIB1644_12_Ennominae_Boarmiini_Craspedosis_WGEOM622_2700
		PAGIB1002_12_Ennominae_Boarmiini_Craspedosis_WGEOM450_2700
		PAGIB882_12_Ennominae_Boarmiini_Craspedosis_WGEOM497_2200
		PAGIB1013_12_Ennominae_Boarmiini_Craspedosis_WGEOM450_a_2700
		PAGIB1045_12_Ennominae_Boarmiini_Craspedosis_WGEOM450_b_2200
		PAGIB893_12_Ennominae_Boarmiini_Craspedosis_WGEOM497_a_2200
		LNAUS799_12_Ennominae_Boarmiini_Craspedosis_WGEOM087_a_1200
		LNAUS801_12_Ennominae_Boarmiini_Craspedosis_WGEOM087_200
		LNAUS945_12_Ennominae_Boarmiini_Craspedosis_WGEOM801_1200
		PAGIB803_12_Ennominae_Boarmiini_Craspedosis_WGEOM270_1200
		LNAUS848_12_Ennominae_Boarmiini_Craspedosis_WGEOM299_700
		PAGIB1366_12_Ennominae_Boarmiini_Craspedosis_WGEOM377_1700
		LNAUS913_12_Ennominae_Boarmiini_Ectropidia_WGEOM762_1700
		PAGIB141_12_Ennominae_Boarmiini_Hyposidra_WGEOM048_1200
		LNAUS838_12_Ennominae_Boarmiini_Hyposidra_WGEOM326_b_200
		PAGIB677_12_Ennominae_Boarmiini_Hyposidra_WGEOM326_c_200
		PAGIB649_12_Ennominae_Boarmiini_Hyposidra_WGEOM326_1200
		PAGIB1845_12_Ennominae_Boarmiini_Hyposidra_WGEOM326_a_2700
		PAGIB1854_12_Ennominae_Boarmiini_Hyposidra_WGEOM561_1700
		PAGIB1007_12_Ennominae_Boarmiini_Dyscheralcis_WGEOM448_1700
		PAGIB653_12_Ennominae_Boarmiini_Omphalucha_WGEOM317_a_1200
		LNAUS817_12_Ennominae_Boarmiini_Catoria_WGEOM084_200
		LNAUS1008_12_Ennominae_Boarmiini_Polyacme_WGEOM742_1200
		LNAUS910_12_Ennominae_Boarmiini_Polyacme_WGEOM746_1700
		LNAUS1001_12_Ennominae_Boarmiini_Atmoceras_WGEOM541_1700
		PAGIB1059_12_Ennominae_Boarmiini_Atmoceras_WGEOM455_2200
		PAGIB987_12_Ennominae_Boarmiini_Racotis_WGEOM466_2200
		PAGIB189_12_Ennominae_Boarmiini_Racotis_WGEOM060_1700
		PAGIB702_12_Ennominae_Boarmiini_Racotis_WGEOM060_a_1700
		PAGIB937_12_Ennominae_Boarmiini_Racotis_WGEOM464_1200
		LNAUS700_12_Ennominae_Boarmiini_Racotis_WGEOM464_b_2200
		PAGIB954_12_Ennominae_Boarmiini_Racotis_WGEOM464_a_1700
		PAGIB147_12_Ennominae_Boarmiini_Ruttellerona_WGEOM038_1200
		LNAUS777_12_Ennominae_Boarmiini_Iulotrichia_WGEOM013_200
		PAGIB222_12_Ennominae_Boarmiini_Ectropis_WGEOM101_a_1200
		LNAUS820_12_Ennominae_Boarmiini_Ectropis_WGEOM101_b_200
		PAGIB896_12_Ennominae_Boarmiini_Eubordeta_WGEOM482_2700
		PAGIB941_12_Ennominae_Boarmiini_Eubordeta_WGEOM473_1700
		PAGIB1710_12_Ennominae_Boarmiini_Eubordeta_WGEOM613_2200
		PAGIB1096_12_Ennominae_Boarmiini_Alcis_WGEOM434_a_1700
		PAGIB1889_12_Ennominae_Boarmiini_Alcis_WGEOM550_1700
		PAGIB1602_12_Ennominae_Boarmiini_Alcis_WGEOM643_2700
		PAGIB382_12_Ennominae_Boarmiini_Alcis_WGEOM240_1200
		PAGIB469_12_Ennominae_Boarmiini_Alcis_WGEOM101_1200
		PAGIB497_12_Ennominae_Boarmiini_Alcis_WGEOM249_a_700
		PAGIB889_12_Ennominae_Boarmiini_Alcis_WGEOM498_b_2200
		PAGIB472_12_Ennominae_Boarmiini_Alcis_WGEOM249_1200
		PAGIB518_12_Ennominae_Boarmiini_Alcis_WGEOM249_b_1200
		PAGIB470_12_Ennominae_Boarmiini_Alcis_WGEOM498_1200
		PAGIB1623_12_Ennominae_Boarmiini_Alcis_WGEOM648_2200
		PAGIB871_12_Ennominae_Boarmiini_Alcis_WGEOM498_a_1700
		PAGIB888_12_Ennominae_Boarmiini_Alcis_WGEOM498_c_2200
		PAGIB184_12_Ennominae_Boarmiini_Polycrasta_WGEOM053_1200
		PAGIB995_12_Ennominae_Boarmiini_Sysstema_WGEOM434_1700
		PAGIB1923_12_Ennominae_Boarmiini_Sysstema_WGEOM540_1700
		LNAUS998_12_Ennominae_Boarmiini_Ophthalmitis_WGEOM517_1200
		PAGIB1017_12_Ennominae_Boarmiini_Ophthalmitis_WGEOM447_b_1700
		PAGIB897_12_Ennominae_Boarmiini_Ophthalmitis_WGEOM485_a_2700
		PAGIB920_12_Ennominae_Boarmiini_Ophthalmitis_WGEOM485_1700
		PAGIB1003_12_Ennominae_Boarmiini_Myrioblephara_WGEOM461_e_1700
		PAGIB1056_12_Ennominae_Boarmiini_Myrioblephara_WGEOM461_h_2200
		PAGIB872_12_Ennominae_Boarmiini_Myrioblephara_WGEOM461_c_1700
		PAGIB847_12_Ennominae_Boarmiini_Myrioblephara_WGEOM496_1200
		PAGIB883_12_Ennominae_Boarmiini_Myrioblephara_WGEOM496_a_2200
		PAGIB2003_12_Ennominae_Boarmiini_Myrioblephara_WGEOM520_c_2200
		PAGIB2007_12_Ennominae_Boarmiini_Myrioblephara_WGEOM520_2200
		LNAUS912_12_Ennominae_Boarmiini_Myrioblephara_WGEOM458_a_1700
		PAGIB1843_12_Ennominae_Boarmiini_Myrioblephara_WGEOM558_2700
		PAGIB1028_12_Ennominae_Boarmiini_Myrioblephara_WGEOM458_b_1700
		PAGIB1046_12_Ennominae_Boarmiini_Myrioblephara_WGEOM458_c_2200
		PAGIB1519_12_Ennominae_Boarmiini_Myrioblephara_WGEOM670_2700
		PAGIB1956_12_Ennominae_Boarmiini_Myrioblephara_WGEOM519_2700
		PAGIB996_12_Ennominae_Boarmiini_Myrioblephara_WGEOM461_d_1200
		PAGIB1972_12_Ennominae_Boarmiini_Myrioblephara_WGEOM519_a_1700
		PAGIB1959_12_Ennominae_Boarmiini_Myrioblephara_WGEOM520_b_2700
		PAGIB1522_12_Ennominae_Boarmiini_Myrioblephara_WGEOM669_2700
		PAGIB1958_12_Ennominae_Boarmiini_Myrioblephara_WGEOM669_a_2700
		PAGIB1050_12_Ennominae_Boarmiini_Myrioblephara_WGEOM461_g_2200
		PAGIB1950_12_Ennominae_Boarmiini_Myrioblephara_WGEOM520_a_1200
		PAGIB1010_12_Ennominae_Boarmiini_Myrioblephara_WGEOM461_f_1700
		PAGIB1004_12_Ennominae_Boarmiini_Myrioblephara_WGEOM458_1700
		PAGIB1048_12_Ennominae_Boarmiini_Myrioblephara_WGEOM461_a_2200
		PAGIB1001_12_Ennominae_Boarmiini_Myrioblephara_WGEOM461_1200
		PAGIB1035_12_Ennominae_Boarmiini_Myrioblephara_WGEOM461_b_1700
		;
end;
begin trees;
	translate
		1 PAGIB331_12_Sterrhinae_Rhodostrophiini_Symmacra_WGEOM131_200,
		2 PAGIB007_12_Sterrhiinae_Rhodostrophiini_Symmacra_WGEOM035_1700,
		3 LNAUS728_12_Sterrhinae_Rhodostrophiini_Pseuderythrolophus_WGEOM006_200,
		4 LNAUS783_12_Sterrhinae_Scopulini_Zythos_WGEOM018_200,
		5 PAGIB688_12_Sterrhinae_Scopulini_Problepsis_WGEOM305_1200,
		6 PAGIB715_12_Sterrhinae_Scopulini_Problepsis_WGEOM305_a_700,
		7 PAGIB736_12_Sterrhinae_Scopulini_Problepsis_WGEOM303_2200,
		8 LNAUS731_12_Sterrhinae_Scopulini_Problepsis_WGEOM016_200,
		9 PAGIB703_12_Sterrhinae_Scopulini_Problepsis_WGEOM303_a_1700,
		10 PAGIB144_12_Sterrhinae_Scopulini_Scopula_WGEOM042_1200,
		11 PAGIB361_12_Sterrhinae_Scopulini_Scopula_WGEOM137_200,
		12 PAGIB1116_12_Sterrhinae_Scopulini_Scopula_WGEOM445_c_1200,
		13 PAGIB1093_12_Sterrhinae_Scopulini_Scopula_WGEOM445_1700,
		14 PAGIB1114_12_Sterrhinae_Scopulini_Scopula_WGEOM445_b_1200,
		15 PAGIB1099_12_Sterrhinae_Scopulini_Scopula_WGEOM131_b_1700,
		16 PAGIB345_12_Sterrhinae_Scopulini_Scopula_WGEOM131_a_200,
		17 PAGIB354_12_Sterrhinae_Scopulini_Scopula_WGEOM131_c_200,
		18 PAGIB1117_12_Sterrhinae_Cosymbiini_Semaeopus_WGEOM445_a_1200,
		19 PAGIB362_12_Sterrhinae_Cosymbiini_Ptochophyle_WGEOM134_200,
		20 PAGIB314_12_Sterrhinae_Cosymbiini_Ptochophyle_WGEOM134_a_1200,
		21 LNAUS720_12_Sterrhinae_Cosymbiini_Chrysocraspeda_WGEOM186_1200,
		22 LNAUS756_12_Sterrhinae_Cosymbiini_Chrysocraspeda_WGEOM119_200,
		23 LNAUS757_12_Sterrhinae_Cosymbiini_Chrysocraspeda_WGEOM120_700,
		24 LNAUS718_12_Sterrhinae_Cosymbiini_Chrysocraspeda_WGEOM180_200,
		25 LNAUS719_12_Sterrhinae_Cosymbiini_Chrysocraspeda_WGEOM180_a_1200,
		26 PAGIB741_12_Sterrhinae_Cosymbiini_Chrysocraspeda_WGEOM277_1200,
		27 PAGIB645_12_Sterrhinae_Cosymbiini_Traminda_WGEOM317_1200,
		28 LNAUS854_12_Sterrhinae_Cosymbiini_Traminda_WGEOM286_700,
		29 LNAUS1007_12_Sterrhinae_Cosymbiini_Perixera_WGEOM709_200,
		30 LNAUS707_12_Sterrhinae_Cosymbiini_Perixera_WGEOM001_200,
		31 PAGIB358_12_Sterrhinae_Cosymbiini_Perixera_WGEOM129_200,
		32 LNAUS717_12_Sterrhinae_Cosymbiini_Perixera_WGEOM499_200,
		33 PAGIB1457_12_Sterrhinae_Cosymbiini_Perixera_WGEOM698_a_1200,
		34 LNAUS827_12_Sterrhinae_Cosymbiini_Perixera_WGEOM702_a_200,
		35 LNAUS936_12_Sterrhinae_Cosymbiini_Perixera_WGEOM788_1200,
		36 LNAUS935_12_Sterrhinae_Cosymbiini_Perixera_WGEOM278_2200,
		37 PAGIB1420_12_Sterrhinae_Cosymbiini_Cyclophora_WGEOM373_a_200,
		38 LNAUS826_12_Sterrhinae_Cosymbiini_Cyclophora_WGEOM641_b_1200,
		39 PAGIB1460_12_Sterrhinae_Cosymbiini_Cyclophora_WGEOM700_1200,
		40 PAGIB487_12_Sterrhinae_Cosymbiini_Cyclophora_WGEOM253_a_1200,
		41 PAGIB496_12_Sterrhinae_Cosymbiini_Cyclophora_WGEOM253_700,
		42 LNAUS825_12_Sterrhinae_Cosymbiini_Cyclophora_WGEOM702_1200,
		43 PAGIB1479_12_Sterrhinae_Cosymbiini_Cyclophora_WGEOM698_200,
		44 LNAUS721_12_Sterrhinae_Cosymbiini_Cyclophora_WGEOM237_1200,
		45 PAGIB438_12_Sterrhinae_Cosymbiini_Cyclophora_WGEOM237_a_700,
		46 PAGIB850_12_Sterrhinae_Cosymbiini_Cyclophora_WGEOM499_a_1200,
		47 PAGIB1669_12_Sterrhinae_Cosymbiini_Cyclophora_WGEOM618_2700,
		48 PAGIB1714_12_Sterrhinae_Cosymbiini_Cyclophora_WGEOM618_a,
		49 PAGIB504_12_Sterrhinae_Cosymbiini_Cyclophora_WGEOM254_200,
		50 LNAUS951_12_Sterrhinae_Cosymbiini_Cyclophora_WGEOM539_2200,
		51 LNAUS932_12_Sterrhinae_Cosymbiini_Cyclophora_WGEOM792_2200,
		52 LNAUS933_12_Sterrhinae_Cosymbiini_Cyclophora_WGEOM792_a_1700,
		53 LNAUS924_12_Oenochrominae_unassign_Nearcha_WGEOM778_a_2200,
		54 PAGIB1365_12_Oenochrominae_unassign_Lissomma_WGEOM381_1700,
		55 LNAUS851_12_Oenochrominae_unassign_Sarcinodes_WGEOM219_700,
		56 PAGIB478_12_Oenochrominae_unassign_Sarcinodes_WGEOM259_1200,
		57 PAGIB798_12_Oenochrominae_unassign_Parepisparis_WGEOM262_1200,
		58 PAGIB938_12_Oenochrominae_unassign_Trotogonia_WGEOM262_a_1200,
		59 PAGIB885_12_Oenochrominae_unassign_Trotogonia_WGEOM493_2200,
		60 PAGIB1901_12_Oenochrominae_unassign_Trotogonia_WGEOM544_2700,
		61 PAGIB1869_12_Oenochrominae_unassign_Trotogonia_WGEOM554_1700,
		62 PAGIB951_12_Oenochrominae_unassign_Trotogonia_WGEOM477_2700,
		63 LNAUS931_12_Larentiinae_Trichopterygini_Sauris_WGEOM794_a_1700,
		64 LNAUS747_12_Larentiinae_Trichopterygini_Sauris_WGEOM358_a_2200,
		65 LNAUS745_12_Larentiinae_Trichopterygini_Sauris_WGEOM358_b_700,
		66 LNAUS941_12_Larentiinae_Trichopterygini_Hypocometa_WGEOM794_2200,
		67 PAGIB1804_12_Larentiinae_Trichopterygini_Hypocometa_WGEOM569_1700,
		68 PAGIB1809_12_Larentiinae_Trichopterygini_Hypocometa_WGEOM569_a_3200,
		69 PAGIB1810_12_Larentiinae_Trichopterygini_Hypocometa_WGEOM569_b_3200,
		70 PAGIB1449_12_Larentiinae_Perizomini_Perizoma_WGEOM367_b_1200,
		71 PAGIB1382_12_Larentiinae_Perizomini_Perizoma_WGEOM367_c_1200,
		72 PAGIB1421_12_Larentiinae_Perizomini_Perizoma_WGEOM367_200,
		73 PAGIB1445_12_Larentiinae_Perizomini_Perizoma_WGEOM367_a_2200,
		74 PAGIB1061_12_Larentiinae_Asthenini_Sterrhochaeta_WGEOM436_1200,
		75 LNAUS926_12_Larentiinae_Cassymini_Paradetis_WGEOM782_1200,
		76 LNAUS746_12_Larentiinae_unassign_Acrotomodes_WGEOM358_c_2700,
		77 PAGIB737_12_Larentiinae_Euphyiini_Euphyia_WGEOM276_1200,
		78 PAGIB1660_12_Larentiinae_Euphyiini_Oligopleura_WGEOM632_2200,
		79 PAGIB1732_12_Larentiinae_Euphyiini_Oligopleura_WGEOM575_3200,
		80 PAGIB1557_12_Larentiinae_Euphyiini_Oligopleura_WGEOM665_3200,
		81 PAGIB1466_12_Larentiinae_Larentiini_Ennada_WGEOM696_2700,
		82 PAGIB1196_12_Larentiinae_Operophterini_Operophtera_WGEOM407_2200,
		83 PAGIB1553_12_Larentiinae_Operophterini_Epirrita_WGEOM661_2700,
		84 PAGIB1540_12_Larentiinae_Operophterini_Epirrita_WGEOM661_a_2700,
		85 PAGIB1533_12_Larentiinae_Scotopterygini_Scotopteryx_WGEOM674_2700,
		86 PAGIB743_12_Larentiinae_unassign_Distoneura_WGEOM276_a_1200,
		87 LNAUS752_12_Larentiinae_Cidariini_Ecliptopera_WGEOM285_1200,
		88 PAGIB357_12_Larentiinae_Cidariini_cliptopera_WGEOM125_a_200,
		89 LNAUS841_12_Larentiinae_Xanthorhoini_Visiana_WGEOM725_b_1200,
		90 PAGIB1941_12_Larentiinae_Xanthorhoini_Crasilogia_WGEOM537_a_2200,
		91 PAGIB1900_12_Larentiinae_Xanthorhoini_Crasilogia_WGEOM538_2700,
		92 PAGIB855_12_Larentiinae_Xanthorhoini_Crasilogia_WGEOM492_1700,
		93 LNAUS940_12_Larentiinae_Xanthorhoini_Crasilogia_WGEOM783_2200,
		94 PAGIB1936_12_Larentiinae_Xanthorhoini_Crasilogia_WGEOM537_2200,
		95 LNAUS839_12_Larentiinae_Hydriomenini_Perizoma_WGEOM725_200,
		96 LNAUS1044_12_Larentiinae_Hydriomenini_Perizoma_WGEOM725_a_200,
		97 LNAUS916_12_Larentiinae_Hydriomenini_Pterocypha_WGEOM764_2200,
		98 LNAUS939_12_Larentiinae_Hydriomenini_Nebula_WGEOM785_3200,
		99 PAGIB1558_12_Larentiinae_Hydriomenini_Perizoma_WGEOM676_a_3200,
		100 PAGIB1518_12_Larentiinae_Hydriomenini_Perizoma_WGEOM676_2700,
		101 PAGIB1561_12_Larentiinae_Hydriomenini_Perizoma_WGEOM676_b_3200,
		102 LNAUS917_12_Larentiinae_Hydriomenini_Perizoma_WGEOM775_1200,
		103 LNAUS918_12_Larentiinae_Hydriomenini_Perizoma_WGEOM775_a_1700,
		104 PAGIB1459_12_Larentiinae_Hydriomenini_Perizoma_WGEOM694_2700,
		105 PAGIB1470_12_Larentiinae_Hydriomenini_Perizoma_WGEOM694_a_3200,
		106 PAGIB1430_12_Larentiinae_Melanthiini_Horisme_WGEOM364_700,
		107 LNAUS993_12_Larentiinae_Eupitheciini_Parachaetolopha_WGEOM515_1200,
		108 LNAUS994_12_Larentiinae_Eupitheciini_Parachaetolopha_WGEOM515_a_2700,
		109 LNAUS996_12_Larentiinae_Eupitheciini_Parachaetolopha_WGEOM515_b_3200,
		110 LNAUS997_12_Larentiinae_Eupitheciini_Parachaetolopha_WGEOM515_c_3200,
		111 LNAUS990_12_Larentiinae_Eupitheciini_Zalissolepis_WGEOM514_1200,
		112 PAGIB1828_12_Larentiinae_Eupitheciini_Papuarisme_WGEOM565_2200,
		113 PAGIB1824_12_Larentiinae_Eupitheciini_Papuarisme_WGEOM583_3700,
		114 PAGIB1018_12_Larentiinae_Eupitheciini_Papuarisme_WGEOM457_1700,
		115 PAGIB918_12_Larentiinae_Eupitheciini_Papuarisme_WGEOM484_1700,
		116 PAGIB1730_12_Larentiinae_Eupitheciini_Papuarisme_WGEOM574_a_2700,
		117 PAGIB1744_12_Larentiinae_Eupitheciini_Papuarisme_WGEOM577_3200,
		118 PAGIB1793_12_Larentiinae_Eupitheciini_Papuarisme_WGEOM573_d_2700,
		119 PAGIB1799_12_Larentiinae_Eupitheciini_Papuarisme_WGEOM573_b_2700,
		120 PAGIB1723_12_Larentiinae_Eupitheciini_Papuarisme_WGEOM574_2700,
		121 PAGIB1798_12_Larentiinae_Eupitheciini_Papuarisme_WGEOM573_a_2700,
		122 PAGIB1808_12_Larentiinae_Eupitheciini_Papuarisme_WGEOM573_3200,
		123 PAGIB1816_12_Larentiinae_Eupitheciini_Papuarisme_WGEOM573_c_3200,
		124 PAGIB797_12_Larentiinae_Eupitheciini_Ziridava_WGEOM271_1200,
		125 LNAUS741_12_Larentiinae_Eupitheciini_Ziridava_WGEOM050_700,
		126 PAGIB1897_12_Larentiinae_Eupitheciini_Ziridava_WGEOM536_2700,
		127 PAGIB1938_12_Larentiinae_Eupitheciini_Ziridava_WGEOM536_b_2200,
		128 PAGIB1866_12_Larentiinae_Eupitheciini_Bosara_WGEOM555_a_1700,
		129 PAGIB1107_12_Larentiinae_Eupitheciini_Calluga_WGEOM429_1700,
		130 PAGIB1872_12_Larentiinae_Eupitheciini_Calluga_WGEOM673_2700,
		131 PAGIB1870_12_Larentiinae_Eupitheciini_Calluga_WGEOM555_b_1700,
		132 PAGIB1871_12_Larentiinae_Eupitheciini_Calluga_WGEOM552_1700,
		133 PAGIB1419_12_Larentiinae_Eupitheciini_Gymnoscelis_WGEOM364_a_200,
		134 PAGIB993_12_Larentiinae_Eupitheciini_Gymnoscelis_WGEOM467_b_1200,
		135 PAGIB1076_12_Larentiinae_Eupitheciini_Gymnoscelis_WGEOM437_1700,
		136 PAGIB939_12_Larentiinae_Eupitheciini_Gymnoscelis_WGEOM467_a_1200,
		137 PAGIB1095_12_Larentiinae_Eupitheciini_Gymnoscelis_WGEOM420_1700,
		138 LNAUS760_12_Larentiinae_Eupitheciini_Gymnoscelis_WGEOM467_1700,
		139 PAGIB1847_12_Larentiinae_Eupitheciini_Gymnoscelis_WGEOM555_2700,
		140 LNAUS754_12_Larentiinae_Eupitheciini_Chrysoclystis_WGEOM093_200,
		141 PAGIB1067_12_Larentiinae_Eupitheciini_Chloroclystis_WGEOM439_2700,
		142 PAGIB1805_12_Larentiinae_Eupitheciini_Chloroclystis_WGEOM439_a_1700,
		143 PAGIB1795_12_Larentiinae_Eupitheciini_Pasiphila_WGEOM562_2700,
		144 PAGIB1545_12_Larentiinae_Eupitheciini_Pasiphila_WGEOM677_2700,
		145 PAGIB1516_12_Larentiinae_Eupitheciini_Eupithecia_WGEOM680_a_1200,
		146 PAGIB1525_12_Larentiinae_Eupitheciini_Eupithecia_WGEOM680_2700,
		147 PAGIB1888_12_Larentiinae_Eupitheciini_Pseudopolynesia_WGEOM518_1200,
		148 PAGIB1903_12_Larentiinae_Eupitheciini_Spiloctenia_WGEOM536_a_2700,
		149 PAGIB2024_13_Larentiinae_Eupitheciini_Eupithecia_WGEOM650_2700,
		150 PAGIB1469_12_Larentiinae_Eupitheciini_Tripteridia_WGEOM697_3200,
		151 PAGIB1549_12_Larentiinae_Eupitheciini_Tripteridia_WGEOM688_b_2700,
		152 PAGIB1472_12_Larentiinae_Eupitheciini_Tripteridia_WGEOM697_a_3200,
		153 PAGIB315_12_Larentiinae_Eupitheciini_Antimimistis_WGEOM125_1200,
		154 PAGIB327_12_Larentiinae_Eupitheciini_Antimimistis_WGEOM125_b_700,
		155 PAGIB1462_12_Larentiinae_Eupitheciini_Antimimistis_WGEOM695_2700,
		156 PAGIB1569_12_Larentiinae_Eupitheciini_Antimimistis_WGEOM686_3200,
		157 PAGIB1579_12_Larentiinae_Eupitheciini_Antimimistis_WGEOM688_a_2200,
		158 LNAUS837_12_Desmobathrinae_Eumeleini_Eumelea_WGEOM141_200,
		159 LNAUS761_12_Desmobathrinae_Eumeleini_Eumelea_WGEOM113_200,
		160 PAGIB852_12_Desmobathrinae_Eumeleini_Eumelea_WGEOM506_1700,
		161 LNAUS736_12_Desmobathrinae_Desmobathrini_Ozola_WGEOM055_200,
		162 PAGIB020_12_Desmobathrinae_Desmobathrini_Ozola_WGEOM027_200,
		163 PAGIB967_12_Desmobathrinae_Desmobathrini_Noreia_WGEOM481_1200,
		164 PAGIB643_12_Desmobathrinae_Desmobathrini_Alex_WGEOM322_1200,
		165 PAGIB940_12_Desmobathrinae_Desmobathrini_Ophiogramma_WGEOM468_2700,
		166 PAGIB278_12_Desmobathrinae_Desmobathrini_Celerena_WGEOM076_200,
		167 PAGIB790_12_Desmobathrinae_Desmobathrini_Celerena_WGEOM280_1200,
		168 LNAUS767_12_Geometrinae_Ornithospilini_Ornithospila_WGEOM004_200,
		169 PAGIB023_12_Geometrinae_Ornithospilini_Ornithospila_WGEOM029_200,
		170 PAGIB1077_12_Geometrinae_Agathiini_Poecilasthena_WGEOM435_2700,
		171 PAGIB1110_12_Geometrinae_Agathiini_Poecilasthena_WGEOM435_b_3200,
		172 PAGIB1078_12_Geometrinae_Agathiini_Poecilasthena_WGEOM435_a_2700,
		173 PAGIB1122_12_geometrinae_Agathiini_Poecilasthena_WGEOM435_c_2200,
		174 PAGIB1126_12_Geometrinae_Agathiini_Poecilasthena_WGEOM435_d_2200,
		175 PAGIB748_12_Geometrinae_Agathiini_Agathia_WGEOM104_a_1700,
		176 PAGIB779_12_Geometrinae_Agathiini_Agathia_WGEOM281_200,
		177 LNAUS822_12_Geometrinae_Agathiini_Agathia_WGEOM082_200,
		178 PAGIB242_12_Geometrinae_Agathiini_Agathia_WGEOM104_b_200,
		179 LNAUS1003_12_Geometrinae_Agathiini_Agathia_WGEOM705_200,
		180 LNAUS1014_12_Geometrinae_Agathiini_Agathia_WGEOM706_200,
		181 PAGIB221_12_Geometrinae_Agathiini_Agathia_WGEOM104_1200,
		182 PAGIB1026_12_Geometrinae_Comibaenini_Protuliocnemis_WGEOM454_1700,
		183 PAGIB1040_12_Geometrinae_Comibaenini_Protuliocnemis_WGEOM021_a_200,
		184 PAGIB1401_12_Geometrinae_Geometrini_Tanaorhinus_WGEOM371_1700,
		185 PAGIB1853_12_Geometrinae_Geometrini_Tanaorhinus_WGEOM553_1700,
		186 PAGIB1944_12_Geometrinae_Geometrini_Argyrocosma_WGEOM126_a_1200,
		187 PAGIB347_12_Geometrinae_Geometrini_Comostolodes_WGEOM126_200,
		188 PAGIB022_12_Geometrinae_Geometrini_Comibaena_WGEOM026_200,
		189 PAGIB267_12_Geometrinae_Geometrini_Camibaena_WGEOM065_1200,
		190 PAGIB1895_12_Geometrinae_Geometrini_Crypsiphona_WGEOM533_2700,
		191 PAGIB1650_12_Geometrinae_Geometrini_Leptoctenopsis_WGEOM629_2700,
		192 PAGIB312_12_Geometrinae_Geometrini_Oenospila_WGEOM127_1200,
		193 LNAUS874_12_Geometrinae_Geometrini_Dioscore_WGEOM189_700,
		194 PAGIB1094_12_Geometrinae_Geometrini_Dioscore_WGEOM430_a_1700,
		195 PAGIB195_12_Geometrinae_Geometrini_Dioscore_WGEOM057_200,
		196 PAGIB486_12_Geometrinae_Geometrini_Dioscore_WGEOM250_a_1200,
		197 PAGIB475_12_Geometrinae_Geometrini_Dioscore_WGEOM250_1700,
		198 LNAUS811_12_Geometrinae_Geometrini_Dioscore_WGEOM173_1200,
		199 LNAUS856_12_Geometrinae_Geometrini_Dioscore_WGEOM287_2200,
		200 PAGIB837_12_Geometrinae_Geometrini_Dioscore_WGEOM274_1200,
		201 PAGIB384_12_Geometrinae_Geometrini_Dioscore_WGEOM243_b_1700,
		202 PAGIB1893_12_Geometrinae_Geometrini_Dioscore_WGEOM548_1700,
		203 PAGIB447_12_Geometrinae_Geometrini_Dioscore_WGEOM234_700,
		204 LNAUS758_12_Geometrinae_Geometrini_Cosmogonia_WGEOM122_1200,
		205 PAGIB451_12_Geometrinae_Geometrini_Epipristis_WGEOM227_200,
		206 LNAUS960_12_Geometrinae_Geometrini_Albinospila_WGEOM453_a_1700,
		207 PAGIB1411_12_Geometrinae_Geometrini_Albinospila_WGEOM366_b_1200,
		208 PAGIB281_12_Geometrinae_Geometrini_Albinospila_WGEOM064_200,
		209 LNAUS1023_12_Geometrinae_Geometrini_Albinospila_WGEOM005_d_200,
		210 LNAUS709_12_Geometrinae_Geometrini_Albinospila_WGEOM188_1700,
		211 LNAUS722_12_Geometrinae_Geometrini_Albinospila_WGEOM005_115,
		212 LNAUS1022_12_Geometrinae_Geometrini_Albinospila_WGEOM005_a_200,
		213 LNAUS723_12_Geometrinae_Geometrini_Albinospila_WGEOM005_b_200,
		214 PAGIB717_12_Geometrinae_Geometrini_Albinospila_WGEOM310_a_1200,
		215 PAGIB711_12_Geometrinae_Geometrini_Albinospila_WGEOM310_1200,
		216 LNAUS724_12_Geometrinae_Geometrini_Albinospila_WGEOM005_c_200,
		217 PAGIB724_12_Geometrinae_Geometrini_Albinospila_WGEOM310_b_200,
		218 LNAUS740_12_Geometrinae_Synchlorini_Tachyphyle_WGEOM139_b_1200,
		219 PAGIB013_12_Geometrinae_Nemoriini_Eucyclodes_WGEOM036_200,
		220 PAGIB1521_12_Geometrinae_Nemoriini_Eucyclodes_WGEOM663_1700,
		221 PAGIB1594_12_Geometrinae_Nemoriini_Eucyclodes_WGEOM639_2700,
		222 PAGIB224_12_Geometrinae_Nemoriini_Eucyclodes_WGEOM096_1700,
		223 LNAUS775_12_Geometrinae_Nemoriini_Eucyclodes_WGEOM010_a_200,
		224 LNAUS859_12_Geometrinae_Geometrini_Eucyclodes_WGEOM263_1200,
		225 LNAUS773_12_Geometrinae_Nemoriini_Eucyclodes_WGEOM010_200,
		226 PAGIB150_12_Geometrinae_Nemoriini_Eucyclodes_WGEOM045_1700,
		227 PAGIB860_12_Geometrinae_Nemoriini_Eucyclodes_WGEOM045_d_2700,
		228 PAGIB1446_12_Geometrinae_Nemoriini_Eucyclodes_WGEOM368_a_1200,
		229 PAGIB471_12_Geometrinae_Nemoriini_Eucyclodes_WGEOM256_1700,
		230 PAGIB485_12_Geometrinae_Nemoriini_Eucyclodes_WGEOM256_a_700,
		231 PAGIB1405_12_Geometrinae_Nemoriini_Eucyclodes_WGEOM363_1700,
		232 PAGIB1390_12_Geometrinae_Nemoriini_Eucyclodes_WGEOM368_2700,
		233 PAGIB1621_12_Geometrinae_Nemoriini_Eucyclodes_WGEOM654_2200,
		234 PAGIB1646_12_Geometrinae_Nemoriini_Eucyclodes_WGEOM630_2700,
		235 PAGIB854_12_Geometrinae_Nemoriini_Eucyclodes_WGEOM501_a_1700,
		236 PAGIB865_12_Geometrinae_Nemoriini_Eucyclodes_WGEOM372_a_1700,
		237 PAGIB1346_12_Geometrinae_Nemoriini_Eucyclodes_WGEOM379_b_1700,
		238 PAGIB901_12_Geometrinae_Nemoriini_Eucyclodes_WGEOM489_1700,
		239 PAGIB1339_12_Geometrinae_Nemoriini_Eucyclodes_WGEOM379_a_1700,
		240 PAGIB1344_12_Geometrinae_Nemoriini_Eucyclodes_WGEOM379_2700,
		241 PAGIB1838_12_Geometrinae_Nemoriini_Eucyclodes_WGEOM559_1700,
		242 PAGIB1655_12_Geometrinae_Nemoriini_Eucyclodes_WGEOM636_a_2200,
		243 PAGIB2019_13_Geometrinae_Nemoriini_Eucyclodes_WGEOM636_2700,
		244 PAGIB1417_12_Geometrinae_Nemoriini_Eucyclodes_WGEOM372_200,
		245 PAGIB156_12_Geometrinae_Nemoriini_Eucyclodes_WGEOM045_e_1200,
		246 PAGIB163_12_Geometrinae_Nemoriini_Eucyclodes_WGEOM045_b_200,
		247 PAGIB160_12_Geometrinae_Nemoriini_Eucyclodes_WGEOM045_c_200,
		248 PAGIB161_12_Geometrinae_Nemoriini_Eucyclodes_WGEOM045_a_200,
		249 LNAUS805_12_Geometrinae_Nemoriini_Eucyclodes_WGEOM080_200,
		250 LNAUS887_12_Geometrinae_Nemoriini_Eucyclodes_WGEOM207_1200,
		251 LNAUS733_12_Geometrinae_Geometrini_Eucyclodes_WGEOM021_200,
		252 LNAUS888_12_Geometrinae_Nemoriini_Eucyclodes_WGEOM207_a_1200,
		253 PAGIB1391_12_Geometrinae_Nemoriini_Eucyclodes_WGEOM374_1700,
		254 PAGIB1404_12_Geometrinae_Nemoriini_Eucyclodes_WGEOM374_b_1700,
		255 PAGIB011_12_Geometrinae_Nemoriini_Eucyclodes_WGEOM032_1200,
		256 PAGIB1396_12_Geometrinae_Nemoriini_Eucyclodes_WGEOM374_a_1700,
		257 PAGIB1427_12_Geometrinae_Nemoriini_Eucyclodes_WGEOM374_c_2200,
		258 LNAUS890_12_Geometrinae_Pseudoterpnini_Absala_WGEOM212_700,
		259 LNAUS892_12_Geometrinae_Pseudoterpnini_Microxydia_WGEOM382_2200,
		260 PAGIB1341_12_Geometrinae_Pseudoterpnini_Microxydia_WGEOM382_a_2700,
		261 LNAUS802_12_Geometrinae_Pseudoterpnini_Pingasa_WGEOM086_1700,
		262 PAGIB266_12_Geometrinae_Pseudoterpnini_Pingasa_WGEOM069_1200,
		263 PAGIB105_12_Geometrinae_Pseudoterpnini_Pingasa_WGEOM109_1200,
		264 PAGIB274_12_Geometrinae_Pseudoterpnini_Pingasa_WGEOM058_1200,
		265 PAGIB1062_12_Geometrinae_Pseudoterpnini_Psilotagma_WGEOM428_1200,
		266 PAGIB1005_12_Geometrinae_Pseudoterpnini_Aeolochroma_WGEOM449_1700,
		267 LNAUS1029_12_Geometrinae_Pseudoterpnini_Aeolochroma_WGEOM014_a_200,
		268 LNAUS780_12_Geometrinae_Pseudoterpnini_Aeolochroma_WGEOM014_200,
		269 PAGIB1364_12_Geometrinae_Pseudoterpnini_Aeolochroma_WGEOM378_1700,
		270 PAGIB1610_12_Geometrinae_Pseudoterpnini_Aeolochroma_WGEOM642_3200,
		271 PAGIB110_12_Geometrinae_Pseudoterpnini_Aeolochroma_WGEOM106_b_200,
		272 PAGIB118_12_Geometrinae_Pseudoterpnini_Aeolochroma_WGEOM106_a_700,
		273 PAGIB252_12_Geometrinae_Pseudoterpnini_Aeolochroma_WGEOM102_a_200,
		274 PAGIB109_12_Geometrinae_Pseudoterpnini_Aeolochroma_WGEOM102_200,
		275 PAGIB858_12_Geometrinae_Pseudoterpnini_Aeolochroma_WGEOM106_1700,
		276 LNAUS739_12_Geometrinae_Dysphaniini_Dysphania_WGEOM139_a_200,
		277 LNAUS715_12_Geometrinae_Thalassodini_Pelagodes_WGEOM079_a_1200,
		278 LNAUS714_12_Geometrinae_Thalassodini_Pelagodes_WGEOM079_1700,
		279 LNAUS798_12_Geometrinae_Thalassodini_Pelagodes_WGEOM024_a_1700,
		280 PAGIB244_12_Geometrinae_Thalassodini_Thalassodes_WGEOM103_200,
		281 PAGIB265_12_Geometrinae_Thalassodini_Thalassodes_WGEOM103_b_1200,
		282 PAGIB501_12_Geometrinae_Thalassodini_Thalassodes_WGEOM257_200,
		283 LNAUS796_12_Geometrinae_Thalassodini_Thalassodes_WGEOM024_200,
		284 PAGIB829_12_Geometrinae_Thalassodini_Thalassodes_WGEOM261_200,
		285 LNAUS1012_12_Geometrinae_Comostoloni_Strepsichlora_WGEOM740_1200,
		286 LNAUS833_12_Geometrinae_Comostoloni_Strepsichlora_WGEOM740_a_1200,
		287 PAGIB770_12_Geometrinae_Jodiini_Anisozyga_WGEOM279_700,
		288 PAGIB186_12_Geometrinae_Jodiini_Jodis_WGEOM056_1200,
		289 PAGIB200_12_Geometrinae_Jodiini_Jodis_WGEOM056_b_200,
		290 PAGIB191_12_Geometrinae_Jodiini_Jodis_WGEOM056_a_1200,
		291 PAGIB802_12_Geometrinae_Jodiini_Jodis_WGEOM268_1200,
		292 LNAUS919_12_Geometrinae_Hemitheini_Maxates_WGEOM769_2200,
		293 LNAUS930_12_Geometrinae_Hemitheini_Maxates_WGEOM777_2200,
		294 PAGIB001_12_Geometrinae_Hemitheini_Maxates_WGEOM272_1200,
		295 PAGIB1595_12_Geometrinae_Hemitheini_Maxates_WGEOM641_a_2700,
		296 PAGIB1628_12_Geometrinae_Hemitheini_Maxates_WGEOM641_2200,
		297 LNAUS828_12_Geometrinae_Hemitheini_Hemithea_WGEOM094_200,
		298 LNAUS701_12_Geometrinae_Hemitheini_Hemithea_WGEOM704_200,
		299 LNAUS703_12_Geometrinae_Hemitheini_Hemithea_WGEOM098_200,
		300 PAGIB723_12_Geometrinae_Hemitheini_Metallochlora_WGEOM210_700,
		301 LNAUS834_12_Geometrinae_Hemitheini_Metallochlora_WGEOM118_200,
		302 PAGIB663_12_Geometrinae_Hemitheini_Metallochlora_WGEOM321_700,
		303 LNAUS836_12_Geometrinae_Hemitheini_Metallochlora_WGEOM118_a_1200,
		304 LNAUS885_12_Geometrinae_Hemitheini_Metallochlora_WGEOM089_200,
		305 PAGIB644_12_Geometrinae_Hemitheini_Agathiopsis_WGEOM313_1200,
		306 LNAUS769_12_Geometrinae_Hemitheini_Agathiopsis_WGEOM008_200,
		307 LNAUS903_12_Geometrinae_Hemitheini_Agathiopsis_WGEOM068_1700,
		308 PAGIB098_12_Geometrinae_Hemitheini_Alloeopage_WGEOM085_1200,
		309 PAGIB341_12_Geometrinae_Hemitheini_Berta_WGEOM124_b_200,
		310 PAGIB328_12_Geometrinae_Hemitheini_Berta_WGEOM123_200,
		311 LNAUS742_12_Geometrinae_Hemitheini_Berta_WGEOM295_200,
		312 PAGIB338_12_Geometrinae_Hemitheini_Berta_WGEOM124_a_200,
		313 PAGIB334_12_Geometrinae_Hemitheini_Berta_WGEOM124_700,
		314 PAGIB375_12_Geometrinae_Hemitheini_Berta_WGEOM123_a_1200,
		315 PAGIB948_12_Geometrinae_Hemitheini_Comostola_WGEOM471_c_2700,
		316 PAGIB942_12_Geometrinae_Hemitheini_Comostola_WGEOM471_1700,
		317 PAGIB976_12_Geometrinae_Hemitheini_Comostola_WGEOM472_2200,
		318 PAGIB970_12_Geometrinae_Hemitheini_Comostola_WGEOM471_b_1200,
		319 PAGIB1389_12_Geometrinae_Hemitheini_Comostola_WGEOM370_2700,
		320 PAGIB968_12_Geometrinae_Hemitheini_Comostola_WGEOM471_a_2200,
		321 PAGIB944_12_Geometrinae_Hemitheini_Comostola_WGEOM465_a_1700,
		322 PAGIB1642_12_Geometrinae_Hemitheini_Comostola_WGEOM637_2700,
		323 PAGIB2021_13_Geometrinae_Hemitheini_Comostola_WGEOM465_2200,
		324 PAGIB285_12_Geometrinae_Hemitheini_Comostola_WGEOM074_200,
		325 PAGIB012_12_Geometrinae_Hemitheini_Comostola_WGEOM033_1200,
		326 PAGIB027_12_Geometrinae_Hemitheini_Comostola_WGEOM033_a_200,
		327 PAGIB029_12_Geometrinae_Hemitheini_Comostola_WGEOM028_200,
		328 PAGIB448_12_Geometrinae_Hemitheini_Comostola_WGEOM222_200,
		329 PAGIB461_12_Geometrinae_Hemitheini_comostola_WGEOM222_a_2200,
		330 PAGIB483_12_Geometrinae_Hemitheini_comostola_WGEOM252_700,
		331 LNAUS725_12_Geometrinae_Hemitheini_Prasinocyma_WGEOM007_200,
		332 LNAUS961_12_Geometrinae_Hemitheini_Prasinocyma_WGEOM366_a_1700,
		333 PAGIB1450_12_Geometrinae_Hemitheini_Prasinocyma_WGEOM366_c_1200,
		334 LNAUS749_12_Geometrinae_Hemitheini_Prasinocyma_WGEOM293_1700,
		335 PAGIB955_12_Geometrinae_Hemitheini_Prasinocyma_WGEOM480_1700,
		336 PAGIB974_12_Geometrinae_Hemitheini_Prasinocyma_WGEOM480_a_2200,
		337 LNAUS949_12_Geometrinae_Hemitheini_Prasinocyma_WGEOM811_2700,
		338 LNAUS1038_12_Geometrinae_Hemitheini_Prasinocyma_WGEOM293_a_1700,
		339 PAGIB1012_12_Geometrinae_Hemitheini_Prasinocyma_WGEOM453_1700,
		340 LNAUS929_12_Geometrinae_Hemitheini_Prasinocyma_WGEOM776_1700,
		341 PAGIB308_12_Geometrinae_Hemitheini_Prasinocyma_WGEOM064_b_2200,
		342 PAGIB1564_12_Geometrinae_Hemitheini_Prasinocyma_WGEOM672_3200,
		343 PAGIB966_12_Geometrinae_Hemitheini_Prasinocyma_WGEOM479_2200,
		344 PAGIB026_12_Geometrinae_Hemitheini_Prasinocyma_WGEOM031_200,
		345 PAGIB282_12_Geometrinae_Hemitheini_Prasinocyma_WGEOM064_a_200,
		346 PAGIB814_12_Geometrinae_Hemitheini_Prasinocyma_WGEOM264_a_700,
		347 PAGIB845_12_Geometrinae_Hemitheini_Prasinocyma_WGEOM264_1200,
		348 PAGIB378_12_Geometrinae_Hemitheini_Prasinocyma_WGEOM241_700,
		349 PAGIB799_12_Geometrinae_Hemitheini_Prasinocyma_WGEOM275_1200,
		350 LNAUS843_12_Geometrinae_Hemitheini_Prasinocyma_WGEOM292_2200,
		351 PAGIB1709_12_Geometrinae_Hemitheini_Prasinocyma_WGEOM612_2200,
		352 PAGIB1666_12_Geometrinae_Hemitheini_Prasinocyma_WGEOM612_a_1700,
		353 PAGIB1807_12_Geometrinae_Hemitheini_Prasinocyma_WGEOM571_3200,
		354 LNAUS842_12_Geometrinae_Hemitheini_Prasinocyma_WGEOM292_b_2200,
		355 PAGIB1520_12_Geometrinae_Hemitheini_Prasinocyma_WGEOM663_a_2700,
		356 LNAUS875_12_Geometrinae_Hemitheini_Prasinocyma_WGEOM189_b_1200,
		357 LNAUS858_12_Geometrinae_Hemitheini_Prasinocyma_WGEOM287_a_1200,
		358 PAGIB400_12_Geometrinae_Hemitheini_Prasinocyma_WGEOM243_a_700,
		359 PAGIB411_12_Geometrinae_Hemitheini_Prasinocyma_WGEOM243_1200,
		360 PAGIB1604_12_Geometrinae_Hemitheini_Prasinocyma_WGEOM638_2700,
		361 PAGIB1342_12_Geometrinae_Hemitheini_Prasinocyma_WGEOM380_1700,
		362 PAGIB1348_12_Geometrinae_Hemitheini_Prasinocyma_WGEOM383_a_2700,
		363 LNAUS770_12_Geometrinae_Hemitheini_Prasinocyma_WGEOM009_200,
		364 PAGIB1913_12_Geometrinae_Hemitheini_Prasinocyma_WGEOM548_d_1700,
		365 PAGIB1230_12_Geometrinae_Hemitheini_Prasinocyma_WGEOM548_b_1700,
		366 LNAUS1031_12_Geometrinae_Hemitheini_Prasinocyma_WGEOM292_a_1700,
		367 PAGIB416_12_Geometrinae_Hemitheini_Prasinocyma_WGEOM242_1200,
		368 PAGIB878_12_Geometrinae_Hemitheini_Prasinocyma_WGEOM505_a_2200,
		369 LNAUS845_12_Geometrinae_Hemitheini_Prasinocyma_WGEOM298_1200,
		370 PAGIB956_12_Geometrinae_Hemitheini_Prasinocyma_WGEOM463_1700,
		371 PAGIB1340_12_Geometrinae_Hemitheini_Prasinocyma_WGEOM383_1700,
		372 PAGIB1353_12_Geometrinae_Hemitheini_Prasinocyma_WGEOM383_b_1700,
		373 LNAUS738_12_Geometrinae_Hemitheini_Prasinocyma_WGEOM139_200,
		374 LNAUS831_12_Geometrinae_Hemitheini_Prasinocyma_WGEOM340_1700,
		375 LNAUS876_12_Geometrinae_Hemitheini_Prasinocyma_WGEOM189_a_1700,
		376 PAGIB1622_12_Geometrinae_Hemitheini_Prasinocyma_WGEOM638_a_2200,
		377 PAGIB1065_12_Geometrinae_Hemitheini_Prasinocyma_WGEOM430_1700,
		378 PAGIB853_12_Geometrinae_Hemitheini_Prasinocyma_WGEOM505_2700,
		379 LNAUS776_12_Ennominae_Gonodontini_Xylinophylla_WGEOM012_200,
		380 PAGIB1791_12_Ennominae_Gonodontini_Xylinophylla_WGEOM097_1200,
		381 PAGIB1899_12_Ennominae_Ennomini_Henicovalva_WGEOM528_2700,
		382 PAGIB654_12_Ennominae_Campaeini_Hylaea_WGEOM312_1200,
		383 PAGIB388_12_Ennominae_Lithinini_Nadagara_WGEOM245_1200,
		384 LNAUS852_12_Ennominae_Baptini_Parasynegia_WGEOM039_1200,
		385 LNAUS853_12_Ennominae_Baptini_Parasynegia_WGEOM039_a_1200,
		386 LNAUS789_12_Ennominae_Baptini_Lomographa_WGEOM022_200,
		387 PAGIB713_12_Ennominae_Baptini_Lomographa_WGEOM300_a_700,
		388 LNAUS791_12_Ennominae_Baptini_Lomographa_WGEOM300_1700,
		389 PAGIB696_12_Ennominae_Baptini_Lomographa_WGEOM300_b_1200,
		390 PAGIB273_12_Ennominae_Baptini_Lomographa_WGEOM077_a_1200,
		391 PAGIB279_12_Ennominae_Baptini_Lomographa_WGEOM077_200,
		392 PAGIB319_12_Ennominae_Baptini_Lomographa_WGEOM135_1700,
		393 PAGIB1837_12_Ennominae_Baptini_Lomographa_WGEOM551_2700,
		394 PAGIB1868_12_Ennominae_Baptini_Lomographa_WGEOM551_a_3200,
		395 LNAUS982_12_Ennominae_Baptini_Borbacha_WGEOM513_1700,
		396 PAGIB1814_12_Ennominae_Baptini_Borbacha_WGEOM566_1700,
		397 PAGIB223_12_Ennominae_Baptini_Bulonga_WGEOM095_1200,
		398 PAGIB1675_12_Ennominae_Baptini_Eurychoria_WGEOM621_2700,
		399 PAGIB1148_12_Ennominae_Baptini_Synegia_WGEOM425_2700,
		400 PAGIB804_12_Ennominae_Baptini_Synegia_WGEOM267_1200,
		401 LNAUS971_12_Ennominae_Baptini_Synegia_WGEOM513_a_1700,
		402 LNAUS989_12_Ennominae_Baptini_Synegia_WGEOM513_b_3200,
		403 LNAUS987_12_Ennominae_Baptini_Synegia_WGEOM513_c_1200,
		404 PAGIB1187_12_Ennominae_Baptini_Synegia_WGEOM425_a_2200,
		405 PAGIB1100_12_Ennominae_Baptini_Synegia_WGEOM440_a_1700,
		406 PAGIB842_12_Ennominae_Baptini_Synegia_WGEOM267_a_1200,
		407 PAGIB1672_12_Ennominae_Baptini_Synegia_WGEOM617_2700,
		408 PAGIB1071_12_Ennominae_Baptini_Synegia_WGEOM440_2700,
		409 PAGIB1887_12_Ennominae_Baptini_Synegia_WGEOM525_1200,
		410 PAGIB1906_12_Ennominae_Baptini_Synegia_WGEOM525_a_2700,
		411 LNAUS872_12_Ennominae_Scopulini_Scopula_WGEOM196_1200,
		412 LNAUS711_12_Ennominae_Plutodini_Plutodes_WGEOM030_1200,
		413 PAGIB1922_12_Ennominae_Plutodini_Plutodes_WGEOM529_1700,
		414 PAGIB1919_12_Ennominae_Plutodini_Plutodes_WGEOM318_a_1700,
		415 PAGIB904_12_Ennominae_Plutodini_Plutodes_WGEOM318_1700,
		416 PAGIB1637_12_Ennominae_Triphosini_Tolmera_WGEOM651_b_2200,
		417 PAGIB1527_12_Ennominae_Triphosini_Tolmera_WGEOM678_2700,
		418 PAGIB1598_12_Ennominae_Triphosini_Tolmera_WGEOM651_a_2700,
		419 PAGIB1542_12_Ennominae_Triphosini_Tolmera_WGEOM692_2700,
		420 PAGIB1546_12_Ennominae_Triphosini_Tolmera_WGEOM692_a_2700,
		421 PAGIB1559_12_Ennominae_Triphosini_Tolmera_WGEOM660_3200,
		422 PAGIB1590_12_Ennominae_Triphosini_Tolmera_WGEOM655_2700,
		423 PAGIB958_12_Ennominae_Apeirini_Apeira_WGEOM481_a_1700,
		424 LNAUS923_12_Ennominae_Hypochrosini_Genusa_WGEOM778_1200,
		425 LNAUS1002_12_Ennominae_Hypochrosini_Capasa_WGEOM728_200,
		426 LNAUS866_12_Ennominae_Hypochrosini_Capasa_WGEOM003_200,
		427 PAGIB1829_12_Ennominae_Hypochrosini_Corymica_WGEOM568_2200,
		428 PAGIB427_12_Ennominae_Hypochrosini_Fascellina_WGEOM194_a_1200,
		429 LNAUS869_12_Ennominae_Hypochrosini_Fascellina_WGEOM194_200,
		430 PAGIB296_12_Ennominae_Hypochrosini_Fascellina_WGEOM067_200,
		431 PAGIB887_12_Ennominae_Caberini_Neazata_WGEOM502_2200,
		432 PAGIB1890_12_Ennominae_Caberini_Hyperythra_WGEOM543_1700,
		433 PAGIB368_12_Ennominae_Caberini_Petelia_WGEOM019_b_200,
		434 LNAUS786_12_Ennominae_Caberini_Petelia_WGEOM019_a_200,
		435 LNAUS788_12_Ennominae_Caberini_Petelia_WGEOM019_200,
		436 PAGIB1917_12_Ennominae_Abraxini_Orthocabera_WGEOM542_1700,
		437 PAGIB289_12_Ennominae_Cassymini_Heterostegane_WGEOM062_200,
		438 PAGIB185_12_Ennominae_Cassymini_Hyperythra_WGEOM059_1200,
		439 PAGIB1977_12_Ennominae_Cassymini_Peratophyga_WGEOM521_1700,
		440 PAGIB906_12_Ennominae_Eutoeini_Lobocraspeda_WGEOM486_2700,
		441 PAGIB915_12_Ennominae_Eutoeini_Lobocraspeda_WGEOM486_a_1700,
		442 PAGIB1087_12_Ennominae_Eutoeini_Eutoea_WGEOM433_1200,
		443 LNAUS880_12_Ennominae_Eutoeini_Luxiaria_WGEOM043_1200,
		444 PAGIB1383_12_Ennominae_Eutoeini_Luxiaria_WGEOM360_1200,
		445 LNAUS753_12_Ennominae_Eutoeini_Luxiaria_WGEOM117_200,
		446 PAGIB694_12_Ennominae_Eutoeini_Luxiaria_WGEOM309_1700,
		447 LNAUS920_12_Ennominae_Eutoeini_Nadagarodes_WGEOM316_1200,
		448 PAGIB1830_12_Ennominae_Eutoeini_Nadagarodes_WGEOM563_2200,
		449 PAGIB658_12_Ennominae_Eutoeini_Nadagarodes_WGEOM316_a_1700,
		450 LNAUS815_12_Ennominae_Eutoeini_Nadagarodes_WGEOM115_1200,
		451 PAGIB1857_12_Ennominae_Eutoeini_Nadagarodes_WGEOM491_1700,
		452 PAGIB2015_13_Ennominae_Macariini_Oxymacaria_WGEOM049_1200,
		453 LNAUS708_12_Ennominae_Macariini_Chiasmia_WGEOM002_200,
		454 LNAUS710_12_Ennominae_Macariini_Chiasmia_WGEOM191_200,
		455 LNAUS921_12_Ennominae_Macariini_Chiasmia_WGEOM239_1200,
		456 PAGIB387_12_Ennominae_Macariini_Chiasmia_WGEOM244_1200,
		457 LNAUS922_12_Ennominae_Macariini_Chiasmia_WGEOM765_2200,
		458 PAGIB959_12_Ennominae_Macariini_Chiasmia_WGEOM475_1700,
		459 PAGIB455_12_Ennominae_Boarmiini_Glaucina_WGEOM225_200,
		460 PAGIB1086_12_Ennominae_Boarmiini_Casbia_WGEOM444_2700,
		461 PAGIB1418_12_Ennominae_Boarmiini_Casbia_WGEOM373_200,
		462 PAGIB1082_12_Ennominae_Boarmiini_Casbia_WGEOM446_b_1200,
		463 PAGIB1085_12_Ennominae_Boarmiini_Casbia_WGEOM446_1700,
		464 PAGIB859_12_Ennominae_Boarmiini_Casbia_WGEOM503_1200,
		465 PAGIB380_12_Ennominae_Boarmiini_Chorodna_WGEOM247_1200,
		466 PAGIB177_12_Ennominae_Boarmiini_Cleora_WGEOM037_b_200,
		467 LNAUS762_12_Ennominae_Boarmiini_Cleora_WGEOM037_a_1200,
		468 LNAUS763_12_Ennominae_Boarmiini_Cleora_WGEOM037_2200,
		469 PAGIB690_12_Ennominae_Boarmiini_Cleora_WGEOM304_1200,
		470 PAGIB313_12_Ennominae_Boarmiini_Cleora_WGEOM112_1200,
		471 LNAUS878_12_Ennominae_Boarmiini_Cleora_WGEOM034_1700,
		472 PAGIB714_12_Ennominae_Boarmiini_Cleora_WGEOM090_a_700,
		473 PAGIB728_12_Ennominae_Boarmiini_Cleora_WGEOM302_200,
		474 PAGIB210_12_Ennominae_Boarmiini_cleora_WGEOM061_200,
		475 PAGIB1063_12_Ennominae_Boarmiini_Cleora_WGEOM438_1200,
		476 PAGIB1127_12_Ennominae_Boarmiini_Cleora_WGEOM438_a_2200,
		477 LNAUS963_12_Ennominae_Boarmiini_Cleora_WGEOM311_a_1200,
		478 PAGIB646_12_Ennominae_Boarmiini_Cleora_WGEOM311_1200,
		479 LNAUS902_12_Ennominae_Boarmiini_Cleora_WGEOM200_200,
		480 PAGIB1189_12_Ennominae_Boarmiini_Cleora_WGEOM426_a_2200,
		481 PAGIB1064_12_Ennominae_Boarmiini_Cleora_WGEOM426_1700,
		482 PAGIB1073_12_Ennominae_Boarmiini_Cleora_WGEOM432_2700,
		483 LNAUS973_12_Ennominae_Boarmiini_Hypomecis_WGEOM512_1200,
		484 LNAUS863_12_Ennominae_Boarmiini_Hypomecis_WGEOM051_200,
		485 PAGIB1009_12_Ennominae_Boarmiini_Hypomecis_WGEOM456_1700,
		486 LNAUS909_12_Ennominae_Boarmiini_Amblychia_WGEOM248_1200,
		487 PAGIB1363_12_Ennominae_Boarmiini_Milionia_WGEOM376_1700,
		488 PAGIB1671_12_Ennominae_Boarmiini_Milionia_WGEOM615_2700,
		489 PAGIB1711_12_Ennominae_Boarmiini_Milionia_WGEOM614_2200,
		490 PAGIB1641_12_Ennominae_Boarmiini_Milionia_WGEOM634_2700,
		491 PAGIB1654_12_Ennominae_Boarmiini_Milionia_WGEOM633_a_3200,
		492 PAGIB1639_12_Ennominae_Boarmiini_Milionia_WGEOM633_2700,
		493 PAGIB1657_12_Ennominae_Boarmiini_Milionia_WGEOM633_b_2200,
		494 PAGIB695_12_Ennominae_Boarmiini_Paradromulia_WGEOM301_1200,
		495 LNAUS1037_12_Ennominae_Boarmiini_Paradromulia_WGEOM306_200,
		496 LNAUS808_12_Ennominae_Boarmiini_Paradromulia_WGEOM092_200,
		497 LNAUS896_12_Ennominae_Boarmiini_Paradromulia_WGEOM284_1200,
		498 LNAUS1010_12_Ennominae_Boarmiini_Paradromulia_WGEOM730_200,
		499 PAGIB830_12_Ennominae_Boarmiini_Paradromulia_WGEOM273_200,
		500 PAGIB831_12_Ennominae_Boarmiini_Paradromulia_WGEOM273_a_200,
		501 LNAUS915_12_Ennominae_Boarmiini_Paradromulia_WGEOM763_1200,
		502 PAGIB1588_12_Ennominae_Boarmiini_Paradromulia_WGEOM645_2700,
		503 PAGIB1597_12_Ennominae_Boarmiini_Paradromulia_WGEOM645_a_2700,
		504 LNAUS766_12_Ennominae_Boarmiini_Paradromulia_WGEOM178_2700,
		505 PAGIB905_12_Ennominae_Boarmiini_Paradromulia_WGEOM487_a_1200,
		506 PAGIB930_12_Ennominae_Boarmiini_Paradromulia_WGEOM487_2200,
		507 LNAUS907_12_Ennominae_Boarmiini_Paradromulia_WGEOM291_b_2200,
		508 PAGIB2023_13_Ennominae_Boarmiini_Paradromulia_WGEOM251_a_2200,
		509 LNAUS772_12_Ennominae_Boarmiini_Paradromulia_WGEOM251_1200,
		510 LNAUS948_12_Ennominae_Boarmiini_Paradromulia_WGEOM495_1200,
		511 PAGIB1021_12_Ennominae_Boarmiini_Bracca_WGEOM451_1200,
		512 PAGIB1589_12_Ennominae_Boarmiini_Bracca_WGEOM652_2700,
		513 PAGIB389_12_Ennominae_Boarmiini_Callhistia_WGEOM246_1200,
		514 PAGIB1359_12_Ennominae_Boarmiini_Eumilionia_WGEOM375_1700,
		515 PAGIB1955_12_Ennominae_Boarmiini_Psilalcis_WGEOM524_2700,
		516 LNAUS911_12_Ennominae_Boarmiini_Psilalcis_WGEOM462_1200,
		517 PAGIB1587_12_Ennominae_Boarmiini_Psilalcis_WGEOM651_2700,
		518 PAGIB1645_12_Ennominae_Boarmiini_Psilalcis_WGEOM627_2700,
		519 PAGIB1638_12_Ennominae_Boarmiini_Psilalcis_WGEOM628_2700,
		520 PAGIB1653_12_Ennominae_Boarmiini_Psilalcis_WGEOM627_a_1700,
		521 PAGIB1644_12_Ennominae_Boarmiini_Craspedosis_WGEOM622_2700,
		522 PAGIB1002_12_Ennominae_Boarmiini_Craspedosis_WGEOM450_2700,
		523 PAGIB882_12_Ennominae_Boarmiini_Craspedosis_WGEOM497_2200,
		524 PAGIB1013_12_Ennominae_Boarmiini_Craspedosis_WGEOM450_a_2700,
		525 PAGIB1045_12_Ennominae_Boarmiini_Craspedosis_WGEOM450_b_2200,
		526 PAGIB893_12_Ennominae_Boarmiini_Craspedosis_WGEOM497_a_2200,
		527 LNAUS799_12_Ennominae_Boarmiini_Craspedosis_WGEOM087_a_1200,
		528 LNAUS801_12_Ennominae_Boarmiini_Craspedosis_WGEOM087_200,
		529 LNAUS945_12_Ennominae_Boarmiini_Craspedosis_WGEOM801_1200,
		530 PAGIB803_12_Ennominae_Boarmiini_Craspedosis_WGEOM270_1200,
		531 LNAUS848_12_Ennominae_Boarmiini_Craspedosis_WGEOM299_700,
		532 PAGIB1366_12_Ennominae_Boarmiini_Craspedosis_WGEOM377_1700,
		533 LNAUS913_12_Ennominae_Boarmiini_Ectropidia_WGEOM762_1700,
		534 PAGIB141_12_Ennominae_Boarmiini_Hyposidra_WGEOM048_1200,
		535 LNAUS838_12_Ennominae_Boarmiini_Hyposidra_WGEOM326_b_200,
		536 PAGIB677_12_Ennominae_Boarmiini_Hyposidra_WGEOM326_c_200,
		537 PAGIB649_12_Ennominae_Boarmiini_Hyposidra_WGEOM326_1200,
		538 PAGIB1845_12_Ennominae_Boarmiini_Hyposidra_WGEOM326_a_2700,
		539 PAGIB1854_12_Ennominae_Boarmiini_Hyposidra_WGEOM561_1700,
		540 PAGIB1007_12_Ennominae_Boarmiini_Dyscheralcis_WGEOM448_1700,
		541 PAGIB653_12_Ennominae_Boarmiini_Omphalucha_WGEOM317_a_1200,
		542 LNAUS817_12_Ennominae_Boarmiini_Catoria_WGEOM084_200,
		543 LNAUS1008_12_Ennominae_Boarmiini_Polyacme_WGEOM742_1200,
		544 LNAUS910_12_Ennominae_Boarmiini_Polyacme_WGEOM746_1700,
		545 LNAUS1001_12_Ennominae_Boarmiini_Atmoceras_WGEOM541_1700,
		546 PAGIB1059_12_Ennominae_Boarmiini_Atmoceras_WGEOM455_2200,
		547 PAGIB987_12_Ennominae_Boarmiini_Racotis_WGEOM466_2200,
		548 PAGIB189_12_Ennominae_Boarmiini_Racotis_WGEOM060_1700,
		549 PAGIB702_12_Ennominae_Boarmiini_Racotis_WGEOM060_a_1700,
		550 PAGIB937_12_Ennominae_Boarmiini_Racotis_WGEOM464_1200,
		551 LNAUS700_12_Ennominae_Boarmiini_Racotis_WGEOM464_b_2200,
		552 PAGIB954_12_Ennominae_Boarmiini_Racotis_WGEOM464_a_1700,
		553 PAGIB147_12_Ennominae_Boarmiini_Ruttellerona_WGEOM038_1200,
		554 LNAUS777_12_Ennominae_Boarmiini_Iulotrichia_WGEOM013_200,
		555 PAGIB222_12_Ennominae_Boarmiini_Ectropis_WGEOM101_a_1200,
		556 LNAUS820_12_Ennominae_Boarmiini_Ectropis_WGEOM101_b_200,
		557 PAGIB896_12_Ennominae_Boarmiini_Eubordeta_WGEOM482_2700,
		558 PAGIB941_12_Ennominae_Boarmiini_Eubordeta_WGEOM473_1700,
		559 PAGIB1710_12_Ennominae_Boarmiini_Eubordeta_WGEOM613_2200,
		560 PAGIB1096_12_Ennominae_Boarmiini_Alcis_WGEOM434_a_1700,
		561 PAGIB1889_12_Ennominae_Boarmiini_Alcis_WGEOM550_1700,
		562 PAGIB1602_12_Ennominae_Boarmiini_Alcis_WGEOM643_2700,
		563 PAGIB382_12_Ennominae_Boarmiini_Alcis_WGEOM240_1200,
		564 PAGIB469_12_Ennominae_Boarmiini_Alcis_WGEOM101_1200,
		565 PAGIB497_12_Ennominae_Boarmiini_Alcis_WGEOM249_a_700,
		566 PAGIB889_12_Ennominae_Boarmiini_Alcis_WGEOM498_b_2200,
		567 PAGIB472_12_Ennominae_Boarmiini_Alcis_WGEOM249_1200,
		568 PAGIB518_12_Ennominae_Boarmiini_Alcis_WGEOM249_b_1200,
		569 PAGIB470_12_Ennominae_Boarmiini_Alcis_WGEOM498_1200,
		570 PAGIB1623_12_Ennominae_Boarmiini_Alcis_WGEOM648_2200,
		571 PAGIB871_12_Ennominae_Boarmiini_Alcis_WGEOM498_a_1700,
		572 PAGIB888_12_Ennominae_Boarmiini_Alcis_WGEOM498_c_2200,
		573 PAGIB184_12_Ennominae_Boarmiini_Polycrasta_WGEOM053_1200,
		574 PAGIB995_12_Ennominae_Boarmiini_Sysstema_WGEOM434_1700,
		575 PAGIB1923_12_Ennominae_Boarmiini_Sysstema_WGEOM540_1700,
		576 LNAUS998_12_Ennominae_Boarmiini_Ophthalmitis_WGEOM517_1200,
		577 PAGIB1017_12_Ennominae_Boarmiini_Ophthalmitis_WGEOM447_b_1700,
		578 PAGIB897_12_Ennominae_Boarmiini_Ophthalmitis_WGEOM485_a_2700,
		579 PAGIB920_12_Ennominae_Boarmiini_Ophthalmitis_WGEOM485_1700,
		580 PAGIB1003_12_Ennominae_Boarmiini_Myrioblephara_WGEOM461_e_1700,
		581 PAGIB1056_12_Ennominae_Boarmiini_Myrioblephara_WGEOM461_h_2200,
		582 PAGIB872_12_Ennominae_Boarmiini_Myrioblephara_WGEOM461_c_1700,
		583 PAGIB847_12_Ennominae_Boarmiini_Myrioblephara_WGEOM496_1200,
		584 PAGIB883_12_Ennominae_Boarmiini_Myrioblephara_WGEOM496_a_2200,
		585 PAGIB2003_12_Ennominae_Boarmiini_Myrioblephara_WGEOM520_c_2200,
		586 PAGIB2007_12_Ennominae_Boarmiini_Myrioblephara_WGEOM520_2200,
		587 LNAUS912_12_Ennominae_Boarmiini_Myrioblephara_WGEOM458_a_1700,
		588 PAGIB1843_12_Ennominae_Boarmiini_Myrioblephara_WGEOM558_2700,
		589 PAGIB1028_12_Ennominae_Boarmiini_Myrioblephara_WGEOM458_b_1700,
		590 PAGIB1046_12_Ennominae_Boarmiini_Myrioblephara_WGEOM458_c_2200,
		591 PAGIB1519_12_Ennominae_Boarmiini_Myrioblephara_WGEOM670_2700,
		592 PAGIB1956_12_Ennominae_Boarmiini_Myrioblephara_WGEOM519_2700,
		593 PAGIB996_12_Ennominae_Boarmiini_Myrioblephara_WGEOM461_d_1200,
		594 PAGIB1972_12_Ennominae_Boarmiini_Myrioblephara_WGEOM519_a_1700,
		595 PAGIB1959_12_Ennominae_Boarmiini_Myrioblephara_WGEOM520_b_2700,
		596 PAGIB1522_12_Ennominae_Boarmiini_Myrioblephara_WGEOM669_2700,
		597 PAGIB1958_12_Ennominae_Boarmiini_Myrioblephara_WGEOM669_a_2700,
		598 PAGIB1050_12_Ennominae_Boarmiini_Myrioblephara_WGEOM461_g_2200,
		599 PAGIB1950_12_Ennominae_Boarmiini_Myrioblephara_WGEOM520_a_1200,
		600 PAGIB1010_12_Ennominae_Boarmiini_Myrioblephara_WGEOM461_f_1700,
		601 PAGIB1004_12_Ennominae_Boarmiini_Myrioblephara_WGEOM458_1700,
		602 PAGIB1048_12_Ennominae_Boarmiini_Myrioblephara_WGEOM461_a_2200,
		603 PAGIB1001_12_Ennominae_Boarmiini_Myrioblephara_WGEOM461_1200,
		604 PAGIB1035_12_Ennominae_Boarmiini_Myrioblephara_WGEOM461_b_1700
		;
	tree tree1 = [&r]((((1:0.660138,(2:0.420217,3:0.420217):0.239921):0.089123,(4:0.718421,(((5:0.119347,6:0.119347):0.478002,(7:0.497438,(8:0.277925,9:0.277925):0.219513):0.09991):0.060222,((10:0.533361,11:0.533361):0.040153,((12:0.29377,(13:0.164214,14:0.164214):0.129555):0.13064,(15:0.416196,(16:0.265247,17:0.265247):0.150949):0.008214):0.149104):0.084056):0.06085):0.030841):0.143361,(18:0.859933,…
end;
