# Supplementary material for: Phylogenetic structure of moth communities (Geometridae, Lepidoptera) along a complete rainforest elevational gradient in Papua New Guinea
Source: PLoS One. 2024 Aug 12;19(8):e0308698. doi: 10.1371/journal.pone.0308698 (PMC11318904; doi:10.1371/journal.pone.0308698)
Supplement: S4 File — (CSV) [file pone.0308698.s012.csv]

1	2	3	4	5	6	7	8
0	1.823561858	1.827496057	1.824592409	1.825476443	1.839549293	1.87767519	1.911499877
1.823561858	0	1.826576632	1.823967169	1.82486716	1.838118189	1.877064004	1.908049754
1.827496057	1.826576632	0	1.821432069	1.821315903	1.833077464	1.871649529	1.900110596
1.824592409	1.823967169	1.821432069	0	1.804823749	1.815805105	1.859554038	1.884609312
1.825476443	1.82486716	1.821315903	1.804823749	0	1.808964547	1.854024974	1.876819176
1.839549293	1.838118189	1.833077464	1.815805105	1.808964547	0	1.833381831	1.839126558
1.87767519	1.877064004	1.871649529	1.859554038	1.854024974	1.833381831	0	1.7687825
1.911499877	1.908049754	1.900110596	1.884609312	1.876819176	1.839126558	1.7687825	0
